# Supplementary material for: Robust olfactory responses in the absence of odorant binding proteins
Source: eLife. 2019 Oct 25;8:e51040. doi: 10.7554/eLife.51040 (PMC6814364; doi:10.7554/eLife.51040)
Supplement: Figure 2—source data 1. [file elife-51040-fig2-data1.xlsx]

## Sheet: Fig 2
Fig 2A		Control						Obp28a-; Obp83a-,b-
	10-6	134	124	138	134	140	122	174	146	140	134	152	148
	10-4	224	216	226	224	220	208	218	216	208	200	224	208
	10-6	48	52	74	64	70	62	56	66	54	50	68	52
	10-4	148	138	142	136	150	134	142	136	128	144	138	150
Fig 2B		Control						Obp28a-; Obp83a-,b-
	10-6	68	80	110	118	108	92	98	94	112	110	108	96
	10-4	220	232	204	216	228	208	226	230	226	224	216	212
	10-6	94	76	68	50	72	84	54	102	104	102	84	76
	10-4	154	130	144	118	160	134	126	158	156	146	146	140
Fig 2C		Control						Obp19a-; Obp28a-; Obp83a-,b-
	10-6	88	90	106	94	110	78	126	112	96	74	112	100
	10-4	196	198	204	186	180	192	192	178	216	202	212	208
	10-6	108	124	90	96	98	90	124	114	104	104	78	128
	10-4	170	168	182	174	148	152	152	180	174	188	192	168
Fig 2D		Control						Obp19a-; Obp28a-
	10-6	110	124	106	98	128	116	120	126	102	132	128	112
	10-4	168	204	182	176	180	192	176	168	162	212	186	166
	0.2ug/ml	12	18	14	20	22	16	16	10	26	12	14	14
	20ug/ml	70	92	84	72	94	72	84	88	90	82	78	84
Fig 2E		Control						Obp19a-; Obp28a-
	10-4	116	96	54	80	74	108	94	100	82	86	102	72
	10-2	244	212	210	216	202	228	196	206	228	202	198	192
	10-6	90	82	110	78	102	68	62	64	86	78	98	72
	10-4	186	194	222	196	212	200	206	188	224	218	214	202
Fig 2F		Control						Obp19a-; Obp28a-
	10-6	38	44	50	42	40	48	36	46	48	36	40	38
	10-4	184	196	204	176	178	180	186	172	202	210	178	186
	10-8	36	34	46	42	32	48	46	50	38	34	42	38
	10-6	182	186	200	178	194	180	200	188	186	174	182	188
