# Supplementary material for: Robust olfactory responses in the absence of odorant binding proteins
Source: eLife. 2019 Oct 25;8:e51040. doi: 10.7554/eLife.51040 (PMC6814364; doi:10.7554/eLife.51040)
Supplement: Figure 2—figure supplement 1—source data 1. [file elife-51040-fig2-figsupp1-data1.xlsx]

## Sheet: Sheet1
Chemical	logP
Water	-1.38
2,3-butanedione	-1.33
Ethyl lactate	-0.19
Acetone	-0.16
Ethyl 3-hydroxybutyrate	-0.02
Methyl acetate	0.18
𝛾-hexalactone	0.29
2-butanone	0.37
Ethyl acetate	0.71
2-pentanone	0.9
Guaiacol	1.19
Ethyl propionate	1.24
Methyl butyrate	1.24
3-methyl-2-buten-1-ol	1.24
Diethyl succinate	1.26
Ethyl trans-2-butenoate	1.3
1-pentanol	1.41
E2-hexanal	1.58
E3-hexenol	1.61
Z3-hexenol	1.61
Benzaldehyde	1.64
E2-hexenol	1.75
Ethyl butyrate	1.77
Hexanoic acid	1.84
1-hexanol	1.94
o-cresol	1.94
2-heptanone	1.97
Hexanal	1.97
6-methyl-5-hepten-2-one	2.09
Pentyl acetate	2.3
E2-hexenyl acetate	2.58
1-octen-3-ol	2.64
𝛼-terpineol	2.79
Ethyl hexanoate	2.83
1-octanol	3
Geosmin	3.85
Geranyl acetate	4.1
Geranyl acetone	4.13
Citronellyl acetate	4.28
