# Supplementary material for: Robust olfactory responses in the absence of odorant binding proteins
Source: eLife. 2019 Oct 25;8:e51040. doi: 10.7554/eLife.51040 (PMC6814364; doi:10.7554/eLife.51040)
Supplement: Figure 2—figure supplement 2—source data 1. [file elife-51040-fig2-figsupp2-data1.xlsx]

## Sheet: A
	Control						Obp28a-; Obp83a-,b-
10-4 acetone	22	18	22				18	22	16
10-2 acetone	154	184	174				158	152	172
10-4 2,3-butanedione	30	32	32				30	24	18
10-2 2,3-butanedione	128	128	120				128	128	114
10-2 2-pentanone	92	86	102	106			118	116	88	80	138	90
10-2 2-butanone	204	208	214	208			198	218	222	224
10-2 1-pentanol	110	110	102	98			126	122	114	122
10-4 ethyl acetate	162	166	150				164	150	152
10-2 ethyl acetate	182	192	184				200	206	210
10-2 ethyl propionate	188	182	164	148			198	176	200	192
10-2 ethyl lactate	212	184	176	172			216	210	152	138
10-2 methyl butyrate	194	204	190	190			230	214	206	216
10-2 ethyl butyrate	76	88	74	64			100	98	92	92
10-4 ethyl butyrate	68	68	50	46			76	50	42	34
10-2 1-hexanol	124	120	146	140			118	126	120	138
10-4 E3-hexenol	42	44	30	26			28	22	16	54
10-2 E3-hexenol	132	146	148	152			150	146	162	160

## Sheet: B + C
	Control						Obp19a-; Obp28a-; Obp83a-,b-
10-4 hexanal	38	28	42				36	28	30
10-2 hexanal	72	76	70	62			80	68	72	78
10-2 hexanoic acid	62	72	84	84			78	82	72	62
10-2α-terpineol	18	18	32	36			26	24	26	36
10-2γ-hexalactone	104	92	134	120			134	120	108	98
10-4 1-octen-3-ol	38	32	30	20			32	22	26	22
10-2 1-octen-3-ol	112	104	120	106			132	126	116	118
10-4 1-pentanol	32	30	38	30			30	30	24	26
10-2 1-pentanol	110	110	106	110			114	126	126	112
10-2 3-methyl-2-buten-1-ol	86	72	82	80			74	64	92	82
10-2 2-butanone	74	82	80	76			50	44	32	38
10-2 2-pentanone	114	106	114	108			90	104	94	118	116
10-2 6-methyl-5-hepten-2-one	56	56	44	46			38	40	36	44
10-2 E2-hexenol	56	48	68	60			42	40	50	64
10-2 E3-hexenol	60	58	60	64			48	54	54	58
10-2 Z3-hexenol	58	54	62	52			38	36	60	58
10-4 pentyl acetate	106	98	114	112			136	132	98	90
10-2 pentyl acetate	144	154	174	166			166	168	164	172
10-4 diethyl succinate	34	30	46	46			50	50	42	34
10-2 diethyl succinate	158	150	168	192			170	188	166	162
10-4 ethyl trans-2-butenoate	76	76	72	74			104	100	74	70
10-2 ethyl trans-2-butenoate	160	156	164	170			170	168	154	162
10-2 ethyl 3-hydroxybutyrate	94	90	86	82			74	66	66	106
10-2 hexanal	56	50	74	78			68	60	54	68
10-2 hexanoic acid	40	36	46	60			32	20	50	40
10-2α-terpineol	54	46	62	72			80	54	86	70
10-4 1-octen-3-ol	34	40	42	34			72	66	58	54
10-2 1-octen-3-ol	36	42	62	62			46	58	66	74
10-2 1-pentanol	20	18	22	16			20	24	24	24
10-2 3-methyl-2-buten-1-ol	28	22	18	20			26	36	26	26
10-4 6-methyl-5-hepten-2-one	40	36	28	32			30	20	22	18
10-2 6-methyl-5-hepten-2-one	160	174	164	170			132	138	152	130
10-2 E2-hexenol	84	76	68	60			110	112	76	50
10-2 E3-hexenol	84	88	76	60			122	120	98	92
10-2 ethyl trans-2-butenoate	42	22	24	30			12	24	20	20
10-2 ethyl 3-hydroxybutyrate	124	112	112	96			114	108	112

## Sheet: D
	Control								Obp19a-; Obp28a-
10-4 benzaldhyde	20	32	18	24					28	42	36	18
10-2 benzaldhyde	176	170	176	196					200	188	168	174
10-6 E2-hexenyl acetate	90	80	34	42	48	50			48	56	46	32	30	50
10-4 E2-hexenyl acetate	132	158	114	116	146	134			158	170	152	134	112	134
10-2 E2-hexenyl acetate	152	162	186	150	204	160	142	178	202	188	178	178	198	206	168
10-2 E3-hexenol	180	172	196	192					186	178	164	152
10-2 1-pentanol	176	168	174	184					178	186	166	164
10-2 3-methyl-2-buten-1-ol	162	160	192	170					180	186	172	166
10-4 citronellyl acetate	64	60	68						72	52	62
10-2 citronellyl acetate	204	194	168						176	188	200
10-4 geranyl acetone	100	112	86						132	108	134
10-2 geranyl acetone	184	174	188						226	166	170
10-4 2-heptanone	62	60	64						56	76	80
10-2 2-heptanone	206	232	208						192	236	218
10-2 1-pentanol	140	180	158						160	158	152
10-2 E3-hexenol	182	208	204						186	182	200
10-2 E2-hexenal	152	166	152						144	156	180
10-2 pentyl acetate	144	174	154						164	178	182
10-6 o-cresol	32	36	42	42	42	50			42	26	30	30	32	38
10-4 o-cresol	232	242	242						238	224	250

## Sheet: E
	Control										mutant
10-2 2-butanone ab2A	212	218	222	226	214	224	204	208	214	208	198	218	222	224	210	208	188	194	228	224
10-2 ethyl lactate ab2A	210	234	222	198	206	210	212	184	176	172	216	210	152	138	194	182	166	162	228	216
10-2 1-pentanol ab3A	124	134	136	146	180	168	110	110	106	110	114	126	126	112	112	88	60	70	128	128
10-2 2-butanone ab3A	110	112	40	80	46	104	74	82	80	76	50	44	32	38	124	108	154	136	132	134
10-2 pentyl acetate ab3A	160	176	206	168	188	190	144	154	174	166	166	168	164	172	216	200	186	174	190	188
10-4 1-octen-3-ol ab3B	34	40	42	34	68	52	58	38	36	64	72	66	58	54	46	60	58	52	54	58
10-2 6-methyl-5-hepten-2-one ab3B	160	174	164	170	156	144	156	122	178	158	132	138	152	130	146	144	150	150	152	158
10-2 benzaldehyde ab4A	176	170	186	176	126	196	176	194	192	186	200	188	196	152	168	174	168	156	166	164
