# Supplementary material for: Robust olfactory responses in the absence of odorant binding proteins
Source: eLife. 2019 Oct 25;8:e51040. doi: 10.7554/eLife.51040 (PMC6814364; doi:10.7554/eLife.51040)
Supplement: Figure 3—source data 1. [file elife-51040-fig3-data1.xlsx]

## Sheet: C
	Control					Obp19a-;Obp28a-;Obp83a-,b-
0	1.8	3	1.1	2.6	5.5	7.1	15.7	7.1	6.8	9.6
0.025	1.8	3	1.1	2.6	5.5	3.8	15.7	7.1	6.8	4.9
0.05	1.8	3	1.1	2.6	5.5	3.8	18.9	7.1	6.8	4.9
0.075	1.8	3	1.1	2.6	5.5	3.8	23.6	7.1	6.8	4.9
0.1	1.8	3	1.1	2.6	5.5	3.8	14.9	7.1	6.8	4.9
0.125	1.8	3	1.1	2.6	5.5	3.8	10.9	9.6	11.5	4.9
0.15	1.8	3	1.1	2.6	5.5	3.8	10.9	15.2	17	4.9
0.175	1.8	3	1.1	2.6	6	3.8	15	15.2	10.8	4.9
0.2	1.8	3	1.1	2.6	6.6	3.8	24.2	6.6	10.8	2.3
0.225	1.8	3	1.1	2.6	6.6	3.8	17.8	4.2	10.8	1.5
0.25	1.8	3	1.1	2.6	6.6	3.8	14	4.2	13.2	1.5
0.275	1.8	3	1.1	2.6	6.6	5	14	4.2	16.8	1.5
0.3	1.8	3	1.1	2.6	6.6	7.5	11.4	4.2	16.8	1.5
0.325	1.8	5.2	1.1	2.6	3.9	7.5	9.6	4.2	31.8	1.5
0.35	1.8	20.9	1.1	2.6	2.8	7.5	9.6	4.2	27.5	1.5
0.375	1.8	3.4	1.1	4.6	2.8	7.5	9.6	4.2	20.5	1.5
0.4	1.8	1.9	1.1	23	2.8	7.1	7.8	4.2	22.2	1.5
0.425	1.8	1.9	1.1	3.3	2.8	6.8	6.5	5.5	24.2	1.5
0.45	1.8	1.9	1.1	1.8	2.8	6.8	6.5	7.7	23.9	1.5
0.475	1.8	1.9	1.1	1.8	2.8	6.8	6.5	7.7	29.3	1.5
0.5	1.8	1.9	1.1	1.8	2.8	6.8	6.5	7.7	29.9	1.5
0.525	1.8	1.9	1.1	1.8	2.8	6.8	6.5	7.7	24.4	1.5
0.55	2.3	1.9	1.1	1.8	2.8	10.4	10.5	10	10.7	1.5
0.575	3.3	1.9	1.1	1.8	2.8	22.3	26.9	14.5	6.8	1.5
0.6	3.3	1.9	1.1	1.8	2.8	12.6	17.6	14.5	6.8	1.5
0.625	3.3	1.9	1.1	1.8	2.8	8.7	13.1	21.8	6.8	1.5
0.65	3.3	1.9	1.1	1.8	2.8	8.7	13.1	24.1	6.8	1.5
0.675	3.3	1.9	1.1	1.8	4.8	8.7	9.6	16.5	6.8	1.5
0.7	3.3	1.9	1.1	1.8	17.9	14.2	7.6	16.5	5.8	1.5
0.725	3.3	1.9	1.1	1.8	17.9	58.1	7.6	16.5	5	1.5
0.75	3.3	1.9	1.1	1.8	9.2	19.1	7.6	16.5	5	1.5
0.775	3.3	1.9	1.1	1.8	6.2	10.4	7.6	24.4	5	1.5
0.8	3.3	1.9	1.1	1.8	6.2	10.4	10.5	17.3	5	1.5
0.825	3.3	1.9	1.1	1.8	6.2	10.4	17.4	10.6	5	1.5
0.85	4	1.9	1.1	1.8	6.2	8.6	31.2	10.6	5	1.5
0.875	5.2	1.9	1.1	1.8	6.2	7.4	64.9	10.6	5	4.1
0.9	5.2	2.9	2.2	1.8	10.6	7.4	59.9	15.7	5.7	16.8
0.925	5.2	6.4	39.4	1.8	13.7	7.4	32.7	16.8	6.6	19.5
0.95	5.2	6.4	20.9	1.8	8.4	7.4	17.7	11.5	6.6	23.1
0.975	5.2	6.4	14.1	3.2	8.4	11.7	21.2	11.5	6.6	15.9
1	5.2	6.4	18.9	12.9	8.4	24.5	12.4	15.4	6.6	12.1
1.025	5.2	6.4	28.8	12.9	8.4	21.6	12.4	23.1	6.6	12.1
1.05	14.2	6.4	53.5	32.5	22.4	36.5	22.3	52.4	17.4	20.8
1.075	142.9	16.7	151.5	172.4	178.6	123.5	122	166.7	140.8	94.3
1.1	153.8	106.4	135.1	178.6	161.3	144.9	133.3	188.7	166.7	125
1.125	161.3	120.5	166.7	156.3	196.1	166.7	142.9	204.1	172.4	126.6
1.15	169.5	151.5	178.6	169.5	178.6	158.7	161.3	208.3	158.7	126.6
1.175	172.4	138.9	172.4	175.4	172.4	158.7	122	200	113.6	137
1.2	156.3	133.3	166.7	161.3	151.5	161.3	82.6	204.1	169.5	149.3
1.225	142.9	138.9	151.5	149.3	172.4	208.3	45.2	196.1	107.5	151.5
1.25	101	125	153.8	125	169.5	169.5	40.3	185.2	140.8	138.9
1.275	102	119	156.3	116.3	142.9	172.4	75.2	188.7	178.6	135.1
1.3	88.5	97.1	133.3	133.3	107.5	178.6	52.4	181.8	140.8	129.9
1.325	85.5	105.3	125	106.4	100	135.1	38.9	169.5	142.9	137
1.35	90.9	107.5	131.6	90.9	117.6	133.3	28.2	163.9	123.5	116.3
1.375	133.3	75.2	100	70.9	109.9	104.2	68	166.7	156.3	111.1
1.4	113.6	59.5	87.7	90.9	105.3	104.2	117.6	166.7	151.5	122
1.425	86.2	51	113.6	105.3	96.2	138.9	125	161.3	106.4	117.6
1.45	80.6	72.5	113.6	88.5	65.8	128.2	75.2	166.7	142.9	123.5
1.475	83.3	55.6	125	105.3	82.6	129.9	28.1	163.9	126.6	91.7
1.5	107.5	59.2	78.7	72.5	104.2	142.9	51.5	192.3	82.6	112.4
1.525	101	101	71.4	80.6	107.5	82	47.2	156.3	102	111.1
1.55	103.1	65.4	113.6	92.6	109.9	80.6	46.9	149.3	119	104.2
1.575	73	44.2	83.3	62.9	90.9	105.3	58.1	151.5	125	104.2
1.6	44.2	59.5	44.8	46.3	76.3	75.8	81.3	138.9	135.1	58.5
1.625	47.8	47.2	50	46.9	37.7	97.1	104.2	131.6	117.6	64.5
1.65	59.9	37	39.5	37.5	24.9	104.2	55.2	109.9	93.5	82
1.675	70.4	47.2	49	63.7	39.5	70.4	50.3	107.5	73.5	74.1
1.7	36.8	36	86.2	48.1	46.3	61.7	63.3	101	61.7	58.8
1.725	23.9	31.8	29.8	26	50.8	89.3	60.2	109.9	43.1	67.6
1.75	28.2	27.5	17.7	23.3	49.8	63.7	70.4	86.2	35.7	71.4
1.775	33.9	29.9	21.3	28.5	51.8	77.5	42.9	67.1	40.2	58.8
1.8	43.9	38	26.7	20.7	40.3	56.5	46.3	45.9	33.3	57.8
1.825	27.2	46.1	29.9	20.3	22.9	49.3	47.8	32.6	27.3	61
1.85	17.4	52.6	32.5	20	19.1	37.9	27.9	34.8	28.1	67.6
1.875	20.1	22.2	20.6	18.1	22.7	36.1	23.5	43.5	19.2	63.7
1.9	23.8	13.6	17.6	16.4	27.9	42.9	35.8	49.5	14.3	46.1
1.925	19.1	15.8	15.4	16.4	23.4	46.5	26.3	39.5	14.3	46.5
1.95	15.9	18.8	15.4	21.6	20.1	31.9	20.4	31.3	14.4	57.5
1.975	27	18.8	25.6	17.9	14.4	24.4	27.8	21.2	14.5	71.9
2	39.7	17.9	22.3	12.5	11.2	23.8	27.3	15.8	14.5	61.3
2.025	27.3	17.1	32.2	12.5	11.2	29.2	19.9	15.8	20	42.6
2.05	29.2	24.8	41.5	21.7	20	52.4	28.2	33.4	42.6	51.3
2.075	47.2	47.2	56.2	84.7	91.7	90.1	67.6	109.9	88.5	46.3
2.1	95.2	68	120.5	84.7	126.6	89.3	87	135.1	156.3	64.9
2.125	111.1	87.7	147.1	117.6	131.6	106.4	104.2	137	83.3	82.6
2.15	100	106.4	147.1	104.2	131.6	144.9	104.2	149.3	72.5	67.1
2.175	111.1	78.1	140.8	131.6	137	140.8	113.6	156.3	135.1	82.6
2.2	140.8	87	153.8	100	131.6	117.6	84.7	169.5	114.9	102
2.225	119	77.5	94.3	87	90.1	156.3	84	161.3	80.6	70.9
2.25	142.9	111.1	84	100	114.9	129.9	138.9	149.3	83.3	90.1
2.275	131.6	106.4	138.9	112.4	90.9	106.4	89.3	137	76.9	95.2
2.3	102	59.5	102	70.4	86.2	119	140.8	137	83.3	84.7
2.325	62.5	102	76.9	65.4	84.7	104.2	87.7	144.9	119	93.5
2.35	80	114.9	104.2	75.2	90.1	71.4	67.6	142.9	119	101
2.375	80.6	49	122	80	97.1	82	69.9	128.2	122	69.9
2.4	102	70.9	68	65.8	64.9	116.3	52.9	133.3	117.6	69.9
2.425	109.9	89.3	47.6	73.5	69	140.8	47.8	144.9	100	68.5
2.45	79.4	61.3	61.7	69.9	68	68.5	57.1	128.2	90.9	79.4
2.475	61	34.7	77.5	76.3	65.4	80.6	67.1	135.1	111.1	88.5
2.5	69	32.5	62.9	81.3	71.9	128.2	85.5	133.3	108.7	66.7
2.525	89.3	54.1	80	75.8	67.1	126.6	92.6	119	107.5	66.2
2.55	50	81.3	52.9	60.6	70.4	108.7	83.3	151.5	91.7	80.6
2.575	40.3	44.8	50.3	52.9	69.4	76.3	54.1	101	65.8	70.9
2.6	46.1	45.2	51.8	33.9	70.9	108.7	43.9	91.7	81.3	69.9
2.625	28.7	60.6	30.5	26.5	42.7	56.8	52.9	90.1	59.5	93.5
2.65	21.3	44.1	28.9	22.4	24.2	40.7	28.4	87.7	31.3	66.2
2.675	23.3	23.4	28.2	33.7	30.4	37.9	31	90.9	25.3	50.5
2.7	16.2	30.3	23.6	16.4	33.8	27.2	32.3	52.6	33.6	38.2
2.725	16.2	41.2	27.5	9.3	29.9	38.6	20.3	44.6	30.9	46.5
2.75	22.2	27.9	25.8	9.3	31	45.7	26	52.4	22.3	37.5
2.775	18.6	21.6	21.1	9.3	29.9	32.7	36.4	26.7	20.8	36.4
2.8	12.6	19.2	30.9	9.4	22.4	26.6	30.9	34.8	19.5	47.2
2.825	12.6	17.2	18.8	9.5	18.1	39.4	14.4	31.7	22.2	57.1
2.85	13.7	16	11.3	9.5	15.1	27.9	9.9	17	12.3	48.1
2.875	15	14.9	11.3	9.5	15.1	29.4	9.9	17	8.1	33.2
2.9	15	14.9	8.4	9.1	12.2	31.5	9.9	16.9	8.1	35.2
2.925	10	14.8	6.7	8.8	10.2	16.6	13	10.2	8.1	45.2
2.95	7.5	14.7	6.7	8.8	10.2	12	18.9	10.2	8.1	25.1
2.975	7.5	14.7	6.7	8.8	10.2	9.4	26.5	10.2	9.2	30.5
3	7.5	22.3	6.7	8.8	12	9.4	19.1	13.7	10.7	35.2
3.025	7.5	23.8	6.7	13.9	14.7	9.4	12.2	20.7	10.7	30.2
3.05	13.7	16.1	12.4	26.4	14.7	16.5	12.2	31.5	10.7	28.3
3.075	89.3	26.6	68.5	22.4	32.7	73	20.9	87	26.3	44.1
3.1	82.6	64.5	86.2	47.2	100	69.4	86.2	103.1	99	48.1
3.125	98	91.7	96.2	125	103.1	74.6	84.7	116.3	113.6	44.2
3.15	90.9	113.6	95.2	133.3	111.1	123.5	107.5	156.3	129.9	74.6
3.175	87.7	58.8	90.1	128.2	108.7	144.9	111.1	133.3	119	64.1
3.2	87	63.3	80	116.3	103.1	128.2	86.2	137	125	67.1
3.225	122	96.2	81.3	78.1	102	122	89.3	135.1	138.9	70.9
3.25	71.9	55.6	65.8	83.3	99	97.1	92.6	138.9	105.3	64.9
3.275	50.5	89.3	87	81.3	74.1	108.7	80	185.2	74.6	68
3.3	55.2	84	77.5	89.3	59.2	86.2	70.9	153.8	100	71.4
3.325	55.9	69.9	70.9	80.6	61.3	112.4	91.7	117.6	85.5	59.5
3.35	75.2	49.5	62.1	54.3	102	135.1	84	131.6	69.9	61.3
3.375	84.7	48.8	64.5	54.3	77.5	95.2	77.5	123.5	102	107.5
3.4	90.9	45.2	102	96.2	73	84	97.1	181.8	85.5	83.3
3.425	50.5	84.7	90.9	52.9	62.5	117.6	51.5	108.7	102	68.5
3.45	76.3	81.3	63.3	53.8	66.2	82	63.3	153.8	69	71.4
3.475	72.5	59.5	68.5	70.4	68.5	83.3	70.4	153.8	59.5	72.5
3.5	91.7	54.1	63.7	49.8	57.5	103.1	66.7	147.1	81.3	69
3.525	73	51.8	52.9	38.2	68	113.6	82	147.1	91.7	80
3.55	74.6	44.6	75.8	46.9	82	119	50.5	109.9	81.3	78.1
3.575	54.9	29.9	45	37.2	44.8	93.5	27.5	90.9	41.3	60.2
3.6	21.2	51.5	42.9	32.2	37.6	59.9	31.5	75.2	21.1	49.3
3.625	13.6	42.4	46.1	29.1	37.3	72.5	35.7	62.5	30.2	54.1
3.65	13.6	31.7	27.6	24	33.4	46.9	50.8	52.6	51.5	46.3
3.675	23.1	27.6	25.5	20.1	21.2	57.1	33.3	69.4	31.1	35.7
3.7	54.1	29.2	29.2	21.9	15.6	41	20.2	61	22.5	28.8
3.725	14.7	19.5	20.2	24.1	15.6	27.5	18.8	37.7	25.4	28.4
3.75	8.9	13.3	21.7	7.4	22.4	31.8	17.6	32.8	17.2	43.1
3.775	8.9	13.3	12.2	4.3	20.3	21.8	20.9	30.5	17.2	40.3
3.8	8.9	19.9	12.2	4.3	9.4	15.3	37.9	34.7	17.9	36.4
3.825	7.1	40.5	12.2	4.3	9.4	15.3	13.9	32.3	18.6	21.3
3.85	5.9	20.3	9.1	4.3	9.4	20.3	7.7	20.5	10.4	23.3
3.875	5.9	13.5	7.2	4.3	9.4	14.2	7.7	17.2	7.2	25.6
3.9	5.9	13.5	7.2	4.3	6.7	9.3	7.7	17.2	7.2	23.2
3.925	5.9	16.8	7.2	4.3	5.2	9.3	7.7	10.3	7.2	21.2
3.95	5.9	22.4	7.2	4.3	5.2	9.3	12.7	7.3	7.2	28.1
3.975	5.9	31.1	8.4	6.2	5.2	13.4	15.6	7.3	8.7	25.1
4	7.8	18.7	10.1	11.1	5.2	23.5	9.9	7.3	11	11.6
4.025	11.8	11.4	10.1	11.1	5.2	24.8	9.9	7.3	11	11.6
4.05	11.8	11.4	10.1	11.1	5.2	33.3	9.9	13.3	11	11.6
4.075	20.7	20.2	18.4	25.7	10	61	17.7	104.2	25.6	24.9
4.1	98	47.8	107.5	76.9	96.2	90.1	70.9	102	97.1	55.2
4.125	80	44.6	78.1	89.3	86.2	119	68.5	101	101	66.2
4.15	76.9	59.9	91.7	116.3	79.4	113.6	107.5	102	125	51.5
4.175	137	63.3	147.1	75.2	51	86.2	92.6	108.7	102	54.1
4.2	120.5	57.5	95.2	100	52.4	87.7	58.1	138.9	54.9	66.7
4.225	83.3	42	71.9	74.1	66.7	71.9	87	108.7	67.1	58.5
4.25	80	57.8	71.9	64.9	58.8	100	111.1	108.7	103.1	44.6
4.275	78.7	69.4	79.4	57.5	80.6	101	73.5	125	92.6	74.1
4.3	94.3	82	64.5	72.5	87.7	80.6	84.7	128.2	90.9	78.1
4.325	45	53.2	63.7	77.5	49.5	82.6	46.3	149.3	87	70.9
4.35	44.4	46.7	49.8	64.5	44.8	102	37.9	105.3	83.3	58.8
4.375	44.8	28.7	56.5	58.1	71.4	111.1	74.6	99	70.9	55.6
4.4	50	45.7	78.7	76.3	81.3	108.7	58.5	90.1	65.8	56.5
4.425	61.7	62.1	60.6	102	63.7	71.4	46.9	80.6	71.4	56.8
4.45	82.6	53.5	55.6	92.6	62.9	71.9	60.2	114.9	111.1	42.9
4.475	56.2	40	54.3	43.7	62.5	73.5	76.9	151.5	108.7	53.2
4.5	51	43.3	69.4	38	61.7	112.4	62.9	99	99	69.9
4.525	76.3	57.8	45.2	62.5	38.3	92.6	68	90.1	75.2	64.9
4.55	51.5	91.7	38.2	82	52.1	71.4	87.7	102	71.9	45.7
4.575	49	54.9	27.7	41.2	41.8	117.6	88.5	100	42	65.8
4.6	38.9	50	53.8	41	39.8	69	102	89.3	30.8	49.3
4.625	16.1	33.1	36.6	32.2	30.1	62.5	35	52.4	28.8	30.2
4.65	26.6	23.5	20.4	22.6	20.4	32.1	18.2	52.9	37.6	41.2
4.675	20.3	23.6	22.9	20.3	28.3	22.5	28.1	46.1	36.6	49.8
4.7	11.7	23.6	14.2	18.4	36.9	39.1	25.1	76.3	35.5	22.3
4.725	11.7	35.1	14.2	9.8	14.5	31.1	21.2	43.3	20.6	14.5
4.75	11.1	34.6	16.3	6.7	9.5	19.1	18.4	32.8	14.7	14.5
4.775	10.7	27.5	19.2	6.7	9.5	37.3	29	34.6	18.8	18.7
4.8	10.7	23.3	6.1	6.7	9.5	24	36.8	34.7	26	37
4.825	10.7	20.1	3.6	6.7	14.4	17.9	22.3	30.8	6.8	44.2
4.85	8.7	12.5	3.6	6.7	29.5	11.2	10.6	19.7	3.9	41.2
4.875	7.4	9	3.6	12	8.1	8.1	10.6	14.5	3.9	16.7
4.9	7.4	9	3.6	9.7	4.7	8.1	10.6	14.2	3.9	10
4.925	7.4	9	3.6	5.3	4.7	8.1	13.3	13.9	3.9	10
4.95	7.4	14.6	3.6	5.3	4.7	8.1	17.8	13.9	3.9	10
4.975	8.3	14.5	3.6	5.3	4.7	15.4	12.7	12	3.9	10.6
5	9.5	8.9	3.6	5.3	4.7	18.8	9.9	10.7	3.9	11.4
5.025	9.5	8.9	3.6	5.3	4.7	10.1	9.9	10.7	3.9	11.4
5.05	9.5	8.9	3.6	5.3	4.7	10.1	9.9	10.7	3.9	11.4
5.075	16.7	8.9	9.9	10.1	8.8	17.2	17.4	18.8	7.5	17.3
5.1	75.2	14.7	96.2	80	70.9	67.6	90.1	80.6	81.3	30.1
5.125	82.6	55.2	125	89.3	71.4	86.2	95.2	84	93.5	31.8
5.15	80.6	57.8	72.5	122	54.6	106.4	76.9	100	84.7	52.9
5.175	76.9	62.1	95.2	67.1	87	73.5	78.7	123.5	108.7	60.2
5.2	71.9	64.5	78.1	60.6	83.3	79.4	151.5	103.1	87	88.5
5.225	68.5	82.6	82	57.5	87.7	80.6	74.6	99	93.5	47.6
5.25	69.4	90.9	70.9	52.1	76.9	74.1	71.4	92.6	92.6	53.5
5.275	46.3	84.7	82	64.1	79.4	73.5	70.4	101	87.7	60.2
5.3	53.8	65.8	74.1	81.3	80	53.8	103.1	122	71.4	61
5.325	84.7	64.1	113.6	62.1	57.5	76.9	95.2	103.1	59.2	48.1
5.35	60.2	48.1	64.9	86.2	69.9	114.9	50.5	80.6	33.1	33.2
5.375	71.9	59.9	61	84.7	47.8	93.5	82.6	120.5	47.8	69
5.4	90.9	103.1	62.1	56.2	44.8	75.8	102	107.5	73.5	61.3
5.425	75.2	87.7	64.1	58.5	56.2	106.4	100	87	70.9	52.1
5.45	31.7	66.7	58.1	45.5	68	103.1	70.9	72.5	100	64.5
5.475	26	47.6	105.3	36.5	74.6	109.9	60.2	137	106.4	50.5
5.5	44.2	54.9	63.7	32.5	83.3	101	39.8	90.1	99	37.2
5.525	68.5	46.9	82.6	29.9	47.4	105.3	111.1	112.4	69.9	36.2
5.55	55.2	30.4	66.2	28.8	30.9	69	68.5	68	70.4	32.5
5.575	44.1	63.7	38.2	28.2	50.8	45.5	61	151.5	67.1	49.8
5.6	30.8	64.1	21.1	19.6	52.9	44.4	44.1	85.5	32.4	50.5
5.625	27	55.9	30.7	19.6	23	65.4	32.8	42.2	16.1	52.4
5.65	17.6	28.8	20.9	21	18.1	54.6	41.5	38.3	16.1	31.2
5.675	13.1	24.4	12.9	18.3	18.1	50.5	45.9	37.2	20.3	38.2
5.7	13.1	30	12.9	15.4	17.7	36.6	33.4	27.9	26.2	30.8
5.725	19.6	50.8	9.8	15.4	17.4	25	6.9	24.8	25.1	22.3
5.75	7.8	39.4	7.9	5	23.6	24.1	3.9	34.1	17.3	22.3
5.775	4.3	15.4	7.9	3	5.8	22.1	3.9	20.4	13.2	14.3
5.8	4.3	10.8	7.9	3	3.1	20.4	3.9	12.5	13.2	10.5
5.825	4.3	10.8	7.9	3	3.1	13.7	3.9	12.5	8.4	10.5
5.85	4.3	10.8	5.9	3	3.1	10.3	3.9	13.7	6.1	10.5
5.875	4.3	17.7	4.7	3	3.1	10.3	3.9	8.2	6.1	17.3
5.9	4.3	8.1	4.7	3	3.1	10.3	3.9	8.2	6.1	18.7
5.925	4.3	4.4	4.7	3	3.1	12.6	3.9	8.2	6.1	11.5
5.95	4.3	4.4	4.7	3	3.1	16.4	3.9	8.2	6.1	11.5
5.975	5.9	4.4	4.7	3	3.1	11.6	6.4	9.2	7.5	20.4
6	9.3	4.4	4.7	3	3.1	9	17.3	10.6	9.7	45.2
6.025	9.3	4.4	4.7	3	3.1	9	17.3	10.6	9.7	26.5
6.05	9.3	4.4	8	3	3.1	9	20.3	10.6	9.7	16.8
6.075	9.3	4.4	26.8	5.8	3.1	9	51.3	18.3	17.5	12.3
6.1	21.7	4.4	47.6	87.7	8.7	22.3	75.8	105.3	109.9	12.3
6.125	77.5	15.4	67.6	102	97.1	80	71.9	97.1	108.7	21.7
6.15	108.7	72.5	69.4	55.9	84.7	76.9	72.5	92.6	88.5	77.5
6.175	107.5	78.7	87	53.2	85.5	55.6	80.6	126.6	94.3	56.5
6.2	98	74.1	101	64.9	65.8	65.8	105.3	123.5	69.9	54.9
6.225	99	58.5	67.6	69	80.6	120.5	74.6	95.2	108.7	57.8
6.25	78.1	41.3	63.7	82.6	74.6	104.2	87	84.7	91.7	45
6.275	80.6	66.7	82.6	77.5	74.1	69	104.2	78.1	119	46.9
6.3	63.7	74.1	84	65.8	54.1	95.2	113.6	87.7	105.3	61
6.325	57.5	63.3	64.9	81.3	39.7	91.7	86.2	117.6	75.2	40.5
6.35	41	56.5	55.9	46.9	47.2	123.5	66.7	76.3	101	36.8
6.375	43.1	62.5	53.8	42.7	60.6	97.1	69.4	87	122	51.3
6.4	60.2	39.2	64.5	50	60.2	67.1	52.9	72.5	75.8	63.3
6.425	37.6	43.3	43.5	37	58.1	90.1	87	78.7	70.4	84
6.45	31.3	62.9	38	51.5	66.2	83.3	63.7	69.4	44.8	54.6
6.475	54.6	56.2	54.3	59.2	57.1	61	96.2	75.2	41.3	43.9
6.5	82.6	47.4	72.5	64.1	63.7	97.1	98	83.3	76.3	50.3
6.525	85.5	35.2	51.5	71.9	54.6	93.5	109.9	93.5	56.2	57.8
6.55	75.2	46.7	96.2	87	49.8	65.8	78.7	105.3	64.9	35.1
6.575	56.5	82	45.7	50.5	46.3	59.5	56.5	65.8	85.5	25.4
6.6	16.8	58.1	25.8	38	53.2	50.5	59.9	55.6	33.6	36.2
6.625	10	39.4	32.3	11.5	35.1	30.2	35	40.5	16.5	61.7
6.65	10	23.9	32.4	6.7	28.4	52.4	18.1	35.1	16.5	59.9
6.675	10	25.4	18.3	6.7	26.7	65.4	36.2	34.2	21	57.5
6.7	18.3	26.8	14.1	6.7	19.9	28.1	37.3	42	14.6	27.9
6.725	25.3	26.5	14.1	6.7	15.9	20.9	38.8	45.7	14.6	20.4
6.75	5.4	17.4	11.7	6.7	5.5	23.7	15.1	29.1	6.6	20.3
6.775	3	13	10	4.4	3.3	27.3	9.3	23	4.3	20.2
6.8	3	13	10	3.2	3.3	24.6	9.3	8.5	4.3	22.2
6.825	3	8.3	10	3.2	3.3	11.8	9.3	5.2	4.3	24.6
6.85	3	6	8.4	3.2	3.3	11.8	8.1	5.2	4.3	16.6
6.875	3	6	7.3	3.2	3.3	9.9	7.2	5.2	4.3	12.6
6.9	3	6	7.3	3.2	3.3	4.6	7.2	5.2	4.3	12.6
6.925	3	6	7.3	3.2	3.3	4.6	7.2	5.2	4.3	14.7
6.95	3	6	7.3	3.2	3.3	4.6	7.2	5.2	4.3	17.7
6.975	3	6.9	7.7	3.2	3.3	4.6	8.3	6.7	5.9	18
7	3	7.9	8.2	3.2	3.3	4.6	9.7	9.5	9.5	18.2
7.025	3	7.9	8.2	3.2	3.3	4.6	9.7	9.5	9.5	18.2
7.05	3	7.9	8.2	3.2	6.1	4.6	9.7	9.5	9.5	19.8
7.075	5.8	7.9	8.2	6.2	36.4	4.6	17	9.5	9.5	30.9
7.1	56.8	14.2	15	94.3	39.2	12.1	94.3	22.9	22.6	49
7.125	45.2	69	85.5	89.3	41.3	63.3	100	113.6	84.7	24.6
7.15	64.5	57.8	85.5	60.2	73.5	77.5	101	147.1	109.9	33.3
7.175	92.6	76.3	89.3	100	82	64.9	84.7	126.6	108.7	33.8
7.2	88.5	59.9	63.7	72.5	86.2	106.4	87.7	116.3	117.6	37.3
7.225	59.5	55.2	78.7	58.1	55.9	103.1	90.9	90.9	77.5	66.7
7.25	60.6	77.5	78.1	56.8	43.3	94.3	100	87	77.5	46.5
7.275	52.4	68.5	71.4	55.9	55.2	109.9	64.5	71.9	103.1	44.6
7.3	78.7	40.8	103.1	39.4	64.5	116.3	59.5	66.2	73.5	46.1
7.325	102	53.2	96.2	40.8	67.6	90.9	66.7	97.1	72.5	51.5
7.35	65.8	55.2	77.5	55.6	55.6	97.1	63.3	78.1	33.6	46.5
7.375	78.7	39.8	50	48.3	57.8	93.5	82.6	90.1	56.2	59.2
7.4	78.1	49	42.7	59.2	54.6	69.4	59.2	87.7	111.1	44.6
7.425	107.5	58.8	62.1	39.4	57.5	57.8	52.4	96.2	61.3	37.2
7.45	66.7	54.3	93.5	39.4	68	71.4	83.3	92.6	55.9	54.9
7.475	57.5	66.2	60.6	58.5	58.1	131.6	52.6	90.1	65.8	52.6
7.5	46.5	46.7	67.6	92.6	49.8	126.6	90.9	65.4	57.5	58.1
7.525	40.7	41	56.2	61	50	59.5	82	73	47.8	61.7
7.55	63.3	38.3	45.9	62.9	57.8	51.5	73	65.8	54.1	50.3
7.575	51	39.5	39.1	34.2	35.6	42.9	101	56.2	68	52.1
7.6	32.1	37.2	42.4	21	39.5	46.5	39.5	52.6	43.3	40.8
7.625	14.6	42.2	58.8	19.2	34.2	70.4	29.8	27.4	36.9	29.8
7.65	10.5	29	13	14.5	32.7	70.9	33	38.5	31	28.4
7.675	10.5	22.8	7.7	11.7	24.3	44.4	34.7	35.8	23	36.5
7.7	10.5	28.1	7.7	11.7	19.4	31.1	32.6	38.9	23.7	33.6
7.725	5.7	31.2	7.7	11.7	10.5	21.6	25.6	34	4.9	19.8
7.75	3.9	27.2	7.7	6.2	7.2	16.6	21	20.3	2.7	14
7.775	3.9	20.5	7.7	4.2	7.2	18.5	30.7	8.2	2.7	20.7
7.8	3.9	16.4	6.1	4.2	7.2	21	20.2	5.1	2.7	28.2
7.825	3.9	9.1	5	4.2	7.2	27.9	9.1	5.1	2.7	21.9
7.85	3.9	6.3	5	4.2	5	17.5	5.9	5.1	2.7	13.3
7.875	3.9	6.3	5	4.2	3.9	11.1	5.9	5.1	2.7	9.5
7.9	3.9	6.3	5	4.2	3.9	11.1	5.9	5.1	2.7	9.5
7.925	3.9	6.3	5	4.2	3.9	25.2	5.9	5.1	2.7	9.5
7.95	3.9	6.3	5	4.2	3.9	35.7	5.9	5.1	2.7	15.6
7.975	5.8	11.4	6.7	5.9	3.9	11	7	9.7	2.7	60.2
8	11.6	12.7	9.8	10	3.9	6.5	8.7	9.9	2.7	16.6
8.025	11.6	7.1	9.8	10	3.9	6.5	8.7	9.9	2.7	9
8.05	11.6	7.1	9.8	10	3.9	6.5	8.7	9.9	2.7	9
8.075	17	7.1	9.8	17.5	3.9	6.5	8.7	17.2	2.7	9
8.1	42	7.1	22.1	61.3	3.9	6.5	14.9	62.5	7.7	13.7
8.125	79.4	7.1	87.7	69	10.7	26.1	87	100	81.3	28.2
8.15	111.1	18.1	85.5	63.7	84	52.6	75.8	144.9	90.1	32.3
8.175	67.1	61.7	87.7	68	50	109.9	97.1	126.6	106.4	51.3
8.2	79.4	62.9	101	72.5	55.2	142.9	59.5	80.6	75.8	28.5
8.225	84	84.7	66.7	74.6	74.1	88.5	99	80.6	93.5	47.8
8.25	58.5	56.8	64.5	98	73	95.2	72.5	76.9	68	57.5
8.275	40.7	39.7	64.9	90.1	67.6	107.5	91.7	63.7	68	43.3
8.3	73	43.3	68	53.2	60.6	63.3	54.9	95.2	69	63.7
8.325	64.9	70.9	76.3	46.1	47.6	103.1	66.7	94.3	54.6	68.5
8.35	64.5	69.9	70.4	84	54.9	89.3	76.9	84	66.2	54.3
8.375	66.7	66.7	66.7	43.9	56.2	99	107.5	76.3	83.3	60.6
8.4	82.6	44.4	84	36.1	46.9	71.9	77.5	106.4	100	40.5
8.425	90.9	45	52.4	40.2	76.9	65.8	54.3	94.3	66.2	37.5
8.45	53.8	63.7	54.3	67.6	47.4	75.8	57.8	69.4	55.6	57.1
8.475	69	64.5	68.5	95.2	46.7	112.4	63.3	59.9	61.3	62.1
8.5	84	56.8	55.2	92.6	53.8	73.5	56.2	107.5	66.7	47.2
8.525	80	53.5	41.5	47.2	55.2	102	50.8	86.2	92.6	42.6
8.55	37.9	65.8	50.8	45.5	50.5	111.1	44.2	58.5	63.3	39.4
8.575	26.9	52.4	38.6	43.9	34.2	60.2	86.2	49	57.5	59.9
8.6	24.6	59.9	31.5	26.5	36	47.8	48.3	45.7	43.5	44.8
8.625	34.6	60.2	36	21.9	51.8	30.1	28.5	50.8	31.6	49
8.65	30.8	23	26.9	18.7	44.1	33.9	31.8	54.3	28.9	35.8
8.675	19.5	17.3	19.8	13.1	21.6	25.4	46.1	36.8	21.9	34.5
8.7	5.9	31.4	17.4	6.2	15.1	28.5	28.3	23.8	17.6	16.7
8.725	3.5	34	15.5	6.2	4.5	34	18.2	28.5	12.7	9.8
8.75	3.5	21	25.9	6.2	2.7	28.2	4.8	20.4	10	9.8
8.775	3.5	15.2	8.6	6.2	2.7	23.2	2.8	14.3	10	9.8
8.8	3.5	5.5	4.5	6.2	2.7	24.3	2.8	8.2	10	16.1
8.825	3.5	3.3	4.5	6.2	2.7	12.5	2.8	5.8	7.5	19.3
8.85	3.5	3.3	4.5	6.6	2.7	12.5	2.8	5.8	6	7.9
8.875	3.5	3.3	4.5	7.1	2.7	10.7	2.8	5.8	6	7.9
8.9	3.5	3.3	4.5	7.1	2.7	9.3	2.8	5.8	6	7.9
8.925	3.5	3.3	4.5	7.1	2.7	9.3	2.8	5.8	6	7.9
8.95	3.5	3.3	4.5	7.1	2.7	9.3	2.8	5.8	6	13.2
8.975	6.3	3.3	6	7.4	2.7	9.7	2.8	7	7.2	22.7
9	33.7	3.3	8.7	7.6	2.7	10.1	2.8	8.8	8.9	15.7
9.025	17.2	3.3	8.7	7.6	2.7	10.1	2.8	8.8	8.9	15.7
9.05	11.6	3.3	8.7	7.6	2.7	10.1	2.8	8.8	8.9	14.1
9.075	11.6	3.3	8.7	7.6	2.7	14.6	2.8	8.8	8.9	12.8
9.1	20.2	6.4	15.5	7.6	5.2	26	5.4	21.4	29	12.8
9.125	96.2	76.9	78.1	18.8	53.5	53.5	62.5	105.3	71.4	15.7
9.15	76.3	62.5	66.7	91.7	46.5	138.9	72.5	108.7	59.2	20.4
9.175	65.4	48.3	71.4	123.5	73.5	71.9	113.6	126.6	80.6	26.5
9.2	43.5	54.9	68	100	73	113.6	101	100	125	42.4
9.225	24	76.9	55.6	59.2	76.9	107.5	61.3	70.9	104.2	42.6
9.25	35	83.3	47.4	43.5	57.5	103.1	90.9	61	79.4	46.7
9.275	56.8	119	45	44.1	58.8	84.7	104.2	69.9	73.5	50
9.3	50.5	101	77.5	52.6	67.1	100	98	111.1	65.4	39.4
9.325	54.9	48.1	56.5	63.7	66.7	84	57.8	126.6	82	36.5
9.35	77.5	44.1	93.5	74.6	56.5	86.2	95.2	117.6	87	37.9
9.375	75.2	46.9	85.5	80	49.8	85.5	97.1	103.1	75.2	42
9.4	63.3	49	53.5	48.5	64.1	101	69.9	67.1	73.5	36.8
9.425	51.8	50	60.6	44.1	57.1	88.5	54.6	105.3	67.1	36.4
9.45	64.9	52.9	57.5	40.7	40.7	55.9	84.7	52.4	74.6	53.2
9.475	56.2	50.5	78.7	55.9	41.8	58.1	74.1	52.9	103.1	72.5
9.5	77.5	41.3	55.9	62.1	56.5	74.1	126.6	67.1	82.6	49.3
9.525	73.5	37.3	37.9	31	62.5	58.8	49.8	75.2	52.6	46.5
9.55	64.1	59.2	56.2	45.7	57.1	82	30.3	63.7	66.2	53.8
9.575	54.9	38.2	80	35.5	45.2	85.5	48.5	42.9	60.2	33.4
9.6	50.8	53.5	34.2	35.2	31.5	57.5	43.5	41.5	68	36.5
9.625	21.4	29.9	21.1	24.1	17.7	39.1	22.7	42	31.9	58.5
9.65	16.2	22.3	22.7	16.4	17.7	40.7	27.5	36.8	17.7	42.7
9.675	4.5	27.1	21.5	16.4	19.5	52.6	28.6	24.9	14.1	31.8
9.7	2.6	22.7	19.1	5.7	21.6	29	24.3	38	14.1	20.1
9.725	2.6	16.9	20.4	3.4	17.8	32.4	24.4	34.6	15.2	16.6
9.75	2.6	16.9	22	3.4	15.2	27.7	24.6	29.7	16.5	16.6
9.775	2.6	17.4	5.6	3.4	5	22.3	23.4	22.5	16.5	21.4
9.8	2.6	18	3.2	3.4	3	31.5	12.9	18.1	7.7	13
9.825	2.6	14.7	3.2	3.4	3	20.1	9	6.1	5	8.3
9.85	2.6	12.5	3.2	3.4	3	13.5	9	3.7	5	8.3
9.875	2.6	12.5	3.2	3.4	3	10.1	9	3.7	5	8.3
9.9	2.6	7	3.2	3.4	3	10.1	9	3.7	5	8.3
9.925	2.6	4.9	3.2	3.4	3	10.1	6.7	3.7	5	13.9
9.95	2.6	4.9	3.2	3.4	3	7.3	5.3	3.7	5	9
9.975	2.6	4.9	3.2	6	3	5.7	5.3	3.7	5	5
10	2.6	4.9	3.2		3	5.7	5.3	3.7	6.4	5

## Sheet: D
Time (s)	Control				Obp19a-;Obp28a-;Obp83a-,b-
0	20.4	15.1	2.6	36.2	4.8	5.1	8.8	4.3
0.025	13.7	15.1	2.6	20	4.8	5.1	4.6	4.3
0.05	13.7	13.6	2.6	16.2	4.8	5.1	4.6	4.3
0.075	12.8	12.5	2.6	13.6	4.8	5.1	4.6	4.3
0.1	11.9	12.5	2.6	13.6	4.8	5.1	4.6	4.3
0.125	11.9	15.7	2.6	14.3	4.8	5.1	4.6	4.3
0.15	11.9	21.3	2.6	15	4.8	5.1	4.6	4.3
0.175	11	25.6	2.6	14.8	4.8	3.7	4.6	4.3
0.2	10.3	5.2	2.6	14.7	7.4	2.9	4.6	4.3
0.225	10.3	2.8	2.6	14.7	16.6	2.9	6.8	3.1
0.25	10.3	2.8	2.6	4.8	20.2	2.9	4.9	2.4
0.275	14.5	2.8	2.6	2.9	25.8	2.9	4.9	2.4
0.3	29.1	2.8	2.6	2.9	11.9	2.9	4.9	2.4
0.325	32.3	2.8	2.6	2.9	7.7	2.9	4.9	2.4
0.35	29.6	2.8	2.6	2.9	7.7	2.9	4.9	2.4
0.375	29.7	2.8	4.1	2.9	7.7	2.9	4.9	2.4
0.4	4.1	2.8	9.3	2.9	7.7	2.9	4.9	2.4
0.425	2.2	2.8	9.3	2.9	5.7	2.9	4.9	2.4
0.45	2.2	2.8	9.3	2.9	4.5	2.9	3.6	2.4
0.475	2.2	2.8	10.6	2.9	4.5	2.9	2.8	2.4
0.5	2.2	2.8	12.2	2.9	4.5	2.9	2.8	2.4
0.525	2.2	2.8	12.2	2.9	4.5	4.7	2.8	2.4
0.55	2.2	2.8	5.3	2.9	4.5	13.1	2.8	2.4
0.575	2.2	4.4	3.4	2.9	4.5	13.1	2.8	2.4
0.6	2.2	10.4	3.4	3.3	4.5	13.4	2.8	2.4
0.625	2.2	10.4	3.4	3.8	4.5	13.6	2.8	4.5
0.65	2.2	10.4	3.4	3.8	7.7	13.6	2.8	28.4
0.675	2.2	4.1	3.4	3.8	26.5	12.2	2.8	4.8
0.7	2.2	2.5	3.4	3.8	7	11	2.8	2.6
0.725	2.2	2.5	3.4	3.8	4	11	2.8	2.6
0.75	2.2	2.5	3.4	3.8	4	11	2.8	2.6
0.775	2.2	2.5	3.4	3.8	4	7.3	2.8	2.6
0.8	2.2	2.5	3.4	3.8	4	5.5	3.9	2.6
0.825	2.2	2.5	3.4	3.8	4	5.5	6.5	2.6
0.85	3.3	2.5	5.2	6.6	4	5.5	6.5	2.6
0.875	6.5	2.5	10.7	22.7	4	5.5	6.5	2.6
0.9	6.5	2.5	10.7	13.1	4	5.5	6.5	2.6
0.925	6.5	2.5	10.7	9.2	4	5.5	6.5	2.6
0.95	6.5	2.5	13.7	9.2	5.4	6.9	7.5	2.6
0.975	6.5	2.5	19.1	9.2	8.2	9.2	8.9	2.6
1	9.9	2.5	17.5	9.2	8.2	9.2	8.9	2.6
1.025	20.8	2.5	16	13.4	8.2	9.2	8.9	2.6
1.05	46.1	5	27.5	34	14.9	9.2	15.4	4.9
1.075	135.1	133.3	80.6	76.9	105.3	30.1	76.9	69.9
1.1	153.8	149.3	96.2	113.6	133.3	135.1	122	113.6
1.125	114.9	144.9	123.5	123.5	144.9	142.9	147.1	106.4
1.15	161.3	151.5	92.6	131.6	125	142.9	142.9	131.6
1.175	166.7	140.8	104.2	126.6	142.9	137	142.9	128.2
1.2	137	149.3	128.2	102	117.6	109.9	111.1	116.3
1.225	161.3	126.6	116.3	80	158.7	111.1	131.6	95.2
1.25	161.3	120.5	111.1	69.4	172.4	156.3	88.5	96.2
1.275	133.3	108.7	107.5	84.7	126.6	82.6	93.5	84.7
1.3	117.6	106.4	97.1	85.5	119	69.9	87.7	85.5
1.325	111.1	89.3	70.9	58.8	117.6	82	96.2	94.3
1.35	105.3	84.7	61.7	58.1	113.6	73	109.9	83.3
1.375	99	70.9	49.8	84.7	106.4	48.3	128.2	59.9
1.4	105.3	65.4	51.3	70.4	129.9	80.6	62.1	54.6
1.425	95.2	57.8	61.7	48.5	114.9	95.2	72.5	68
1.45	85.5	77.5	66.7	49.5	78.1	75.8	80.6	54.1
1.475	94.3	72.5	54.1	69.4	74.6	91.7	49	52.9
1.5	90.9	50	50.5	66.7	117.6	57.5	77.5	57.5
1.525	80	62.5	33.2	62.5	81.3	46.7	92.6	62.9
1.55	82	68.5	45.2	54.3	82.6	88.5	61.7	36.9
1.575	56.2	73	51.8	52.9	119	70.4	37.3	40.8
1.6	55.6	71.4	52.9	58.5	55.6	66.2	53.2	50.8
1.625	50.8	46.9	55.6	43.9	39.2	52.9	78.7	45.5
1.65	74.6	45.2	62.1	49.8	55.9	46.1	89.3	56.2
1.675	56.8	57.1	64.9	50.3	45.5	47.4	83.3	61
1.7	74.6	37.5	49.8	47.2	54.6	47.2	72.5	46.7
1.725	91.7	41.3	52.1	43.5	42.7	87.7	80	39.1
1.75	59.2	79.4	57.1	54.1	45.2	63.3	53.5	47.4
1.775	37.3	46.1	38.8	51.3	46.3	49	41.8	59.5
1.8	51.8	29.4	41.2	51.3	44.6	52.9	43.1	58.1
1.825	74.1	26.5	56.2	43.1	63.7	53.8	59.2	38.8
1.85	60.6	36.8	32.5	33.6	43.5	52.9	60.6	39.2
1.875	46.7	44.8	36.2	23.3	47.2	57.8	46.7	31.5
1.9	54.6	60.6	46.9	37.7	82	49.8	50.8	51.8
1.925	83.3	61	29.8	71.4	45.7	21.9	90.1	47.2
1.95	57.1	47.4	44.4	51.8	23.9	34.8	90.9	42.7
1.975	53.8	41.7	49	38.2	36.9	50	55.9	43.3
2	50.5	50.8	41	36.8	48.8	27.1	47.6	32.9
2.025	58.5	52.9	56.2	39.7	72.5	44.2	56.5	37.5
2.05	45.9	50.3	42.9	29.4	69.4	54.1	31	46.5
2.075	55.2	57.8	21.8	49.5	71.9	48.3	29.8	46.5
2.1	55.2	46.7	28.2	56.8	90.9	45.2	39.2	48.8
2.125	70.9	30	33.2	36.9	61	27.1	31.1	47.4
2.15	42.6	35.5	18.9	45.2	84.7	57.5	66.2	53.2
2.175	40	24.6	32.1	37.2	66.2	63.3	60.2	51
2.2	51	27.9	72.5	26.9	39.1	55.2	52.1	62.1
2.225	55.9	32.4	45.9	32.3	38.8	44.8	56.5	30.3
2.25	42.2	46.9	42	28.4	61	53.5	38.2	17.9
2.275	43.1	41.5	40.5	30	48.3	54.1	58.5	26.3
2.3	69.4	34	32.3	45.7	40.3	44.8	60.2	43.9
2.325	45	50.3	36.9	44.1	39.4	65.8	47.2	27.4
2.35	34.8	63.3	64.1	28.9	52.1	74.1	45.5	30.2
2.375	40	50	65.8	33.4	41.5	55.9	38.9	34.6
2.4	63.3	38	59.9	39.1	23.6	38.8	62.1	36.4
2.425	40.8	38.2	52.4	25.4	39.2	43.7	73.5	45.2
2.45	33.8	34.4	32.9	35	63.7	59.9	37.5	41.3
2.475	54.9	32.1	27.5	56.8	87.7	32.7	24.5	25.8
2.5	63.7	22	37.9	34	49.3	20.9	32.9	21.7
2.525	39.7	32.2	40.5	27	54.1	28.6	49	18.8
2.55	49	68.5	39.4	37.2	90.1	68.5	35.7	24.6
2.575	38.6	47.4	47.6	35.7	57.1	42.7	34.2	39.7
2.6	43.5	36.4	50.5	35.3	30.3	38.9	22.7	36.5
2.625	50.8	44.2	43.9	33.2	35.3	72.5	32.1	38.3
2.65	40.3	36.9	30.3	29.2	52.9	44.2	74.1	27
2.675	46.3	45	25.6	30.6	50.8	35.7	47.6	18.3
2.7	42.6	38.8	29.9	38.8	35.8	69.9	54.3	26.8
2.725	27.1	37	22.8	56.8	38.9	58.5	51.3	56.8
2.75	43.7	33.6	29.5	48.8	53.5	46.3	43.5	46.1
2.775	79.4	21.7	40.3	40.7	62.1	69.9	52.1	42.2
2.8	58.1	29.7	26.8	32.8	48.1	30.9	61.7	27.2
2.825	52.4	47.4	32.8	28.4	69.4	21.2	80.6	42.4
2.85	56.2	43.7	30.7	33.4	51.8	46.5	78.7	37.9
2.875	41.3	47.6	24.2	31.7	40.8	80.6	55.6	31.8
2.9	50.8	46.7	23.4	26.3	41.8	55.2	28.2	33.7
2.925	40.8	24.8	28.6	25.1	38.2	43.5	22	28.3
2.95	35.2	17	39.5	28.4	56.5	41	27.2	15.9
2.975	46.9	28.4	51.3	32.8	69.9	73	20.4	15.9
3	55.2	49	66.7	41.7	34	34.2	27	29.5
3.025	40.8	32.7	50.5	30.7	50.5	22.7	31.4	36
3.05	33.9	36.2	32.3	34.1	28.1	29.5	26	35
3.075	32.1	55.9	29.3	26	20	40	27	39.4
3.1	16.6	50.8	29.7	16.4	42.2	35.1	41.2	44.4
3.125	16.6	35.1	26.9	16.4	33.2	25.3	78.1	38.5
3.15	20.3	22.5	37.6	30.1	33.1	32.2	22.5	29.4
3.175	38.5	16.7	42.7	24.7	40.7	47.8	14.7	26.4
3.2	56.5	22.4	39.8	16.3	28.2	30.2	14.7	32.7
3.225	54.1	34.2	43.5	16.3	26.2	21.3	29.5	34.1
3.25	30.7	38.8	29.8	20	34.1	33.2	48.3	32.3
3.275	21.5	34.6	20.4	33.2	27	65.4	43.1	43.3
3.3	38.2	32.5	26.8	46.5	30.4	49.5	78.1	50
3.325	38.9	19.9	45.5	37.3	37.6	28.8	18	24.8
3.35	31.9	19.8	39.2	33.3	41.5	45.5	10.5	16.6
3.375	38.8	19.6	27.4	38.2	54.6	54.3	10.5	19.8
3.4	24.3	24.5	24.8	36	54.3	30.1	20.8	24.4
3.425	20.3	31.8	22.4	22.4	33.9	30.4	22.2	41.2
3.45	32.4	31.2	20.4	17.2	37	51	33.8	48.1
3.475	66.2	47.8	25.6	17.2	53.5	78.1	57.5	35
3.5	42	50	38	25.9	43.9	41.7	37.3	27.7
3.525	31.3	28.1	27.9	37.7	22.1	34.6	35	28.7
3.55	42.2	22.2	20.9	21.5	32.7	48.3	41.8	29.5
3.575	54.1	27.5	40.5	16.9	46.7	34.2	47.2	27.2
3.6	17	21.4	46.7	27.2	31.8	14.4	22.3	25.4
3.625	9.8	31.1	38.6	44.8	30.3	14.4	14.1	25.1
3.65	9.8	64.1	27.8	24.2	23.7	29	14.1	21.5
3.675	9.8	42.7	20.5	19.1	20.2	59.5	29.8	18.9
3.7	22.6	33.6	24.5	30.6	31.7	61.7	39.7	18.9
3.725	29.3	45.5	36.9	43.5	25.8	48.5	36.5	35.3
3.75	21.1	35.7	54.1	36.9	46.1	34.2	36.4	36
3.775	31.4	32.9	37.6	30.8	53.8	31.4	38.8	29.2
3.8	45.5	33.9	36.2	22.8	63.3	35	50.8	31.6
3.825	26.4	27.2	31.6	26.1	28.7	27	44.2	32.2
3.85	26.1	20.9	21.9	31.8	17	26.4	29.7	21.3
3.875	38.9	17	30.4	28.8	28.9	33.1	15.3	31
3.9	65.4	26.2	31.1	25.3	62.9	33.9	15.3	45.9
3.925	27	46.5	24.9	33	28.7	25.1	17.1	36.1
3.95	17.8	32.8	27.8	38	33.4	29.6	19.3	20.3
3.975	32.1	25.5	31.3	29	23.5	43.9	30.7	14.5
4	50.3	23.3	23.1	26.4	34	44.6	38.8	14.5
4.025	37.6	31.3	30.2	26.1	31.9	43.1	34.1	22.2
4.05	35.1	50.5	43.1	33.7	23.9	36.9	28.9	47.2
4.075	29.2	43.5	48.5	27.9	26.8	53.5	20.5	44.1
4.1	21.3	23	40.8	32.3	23.9	32.4	29.2	29.2
4.125	31.6	17.5	25.8	49.3	21.5	38.6	52.1	20
4.15	59.2	17.5	21.5	33.3	35	62.5	37	26.4
4.175	29.9	36.4	32.7	32.1	30.3	44.8	32.4	40.8
4.2	22.8	40.7	33.3	30.4	22.3	76.3	42.6	25.2
4.225	32.8	31.2	27.7	20.4	29.9	26.7	35.3	17.8
4.25	54.6	29.7	27.2	24.3	49	16.5	37.5	17.1
4.275	30.4	25.5	32.1	35	31	27.7	34.7	16.5
4.3	21.5	32.8	34.1	22.5	28.9	47.2	24.7	16.5
4.325	24	39.1	24.6	15.4	29.8	31.5	24.6	23.8
4.35	30.2	40.8	18.6	15.4	46.1	37	24.3	25.8
4.375	34	23.3	27.1	23	27.5	43.5	24.2	18.6
4.4	36.5	15.1	46.7	36	11	28	24.8	25.9
4.425	44.6	19.6	33.8	41.3	11	13.2	44.1	33.9
4.45	56.5	27.9	34.6	48.3	11	13.2	35.6	33.6
4.475	59.9	23.6	27.1	35.3	22.4	19.2	16.1	23.6
4.5	36	20.5	29	40.8	36.4	35.3	16.1	16.4
4.525	22.2	27.5	33	34.4	31	40.5	24.5	16.4
4.55	42	21.7	27.4	37.7	34.2	50.5	42.6	27.1
4.575	34	33	33.2	29.8	21.6	61.3	35.3	30.5
4.6	21.7	23.7	39.4	18.8	37.5	35.5	33.3	23.3
4.625	30.9	14.3	23.9	19.4	39.2	27.5	38.2	18.8
4.65	38.6	20.7	17.7	20	31.1	29.8	18.9	25.1
4.675	25.8	37.6	29.3	26.2	22	33.9	11.8	29.9
4.7	22.4	41.3	34.8	19.3	17	46.9	11.8	16.5
4.725	22.4	37.2	18.9	19.3	22.1	58.8	17.7	16.5
4.75	35.2	31.3	18.9	23.7	47.6	49	46.1	27.5
4.775	27.6	22.5	22.2	32.2	47.2	56.5	55.9	27.7
4.8	16.6	32.7	32.5	27.5	56.2	36.5	41.3	28.8
4.825	27.5	23.1	33.6	23.1	53.8	17.9	31.9	33.4
4.85	25.8	14.3	19.7	32.4	63.3	13.7	33.7	31
4.875	15.4	21.5	15.1	27	25.3	13.7	29.9	26.2
4.9	25.8	31.7	15.1	18.1	16.7	18.9	23.3	21.9
4.925	56.2	25	21.1	22.1	16.7	42.7	24.6	18.9
4.95	31.4	28.2	38	30	19.9	42.4	26	26.9
4.975	24.7	18.4	38.8	42.2	34	49.3	29.9	25.6
5	43.1	18.4	40.8	33.3	56.8	15.5	23	17.6
5.025	37.3	31.7	36.9	22.6	38.9	8.2	30.1	22.4
5.05	32.8	44.4	24	28.9	37.2	8.2	31.1	30.9
5.075	33.8	23	19.7	30.7	30.1	8.2	24.2	24
5.1	24.1	16.4	19.7	37.9	32.2	13.7	46.5	19.6
5.125	31.2	16.4	30.5	40.5	26.4	49.5	36.8	28.8
5.15	44.8	15.7	42.9	19.1	14.6	81.3	54.6	47.6
5.175	50.8	15.1	42.4	14.8	14.6	50	21.9	39.8
5.2	44.4	24.3	26.2	14.8	18.1	53.2	13.1	45.5
5.225	26.2	66.2	20.8	21.1	23.9	59.9	13.1	29
5.25	20.1	36.8	24	45.9	49.8	91.7	17.9	19.4
5.275	21.6	25.8	28.4	48.3	29.6	49.3	17.9	18.5
5.3	23.3	27	27.9	21.6	23	18.9	13.1	17.5
5.325	30.7	24.8	23	14.7	26.2	25.4	13.1	28.7
5.35	48.5	29.8	19.8	14.7	17.7	22.5	19.6	29.9
5.375	27.1	49	25.8	21.8	12.4	35	43.7	18.5
5.4	20	27.9	40.2	45.2	12.4	40.8	55.2	22.7
5.425	32.6	18.4	35.2	24.8	12.4	18.5	24.6	39.1
5.45	50.3	19.3	23.6	16.1	26.7	19	15.4	45
5.475	28.2	20.3	19.8	16.1	22.6	19.5	20.9	25.1
5.5	23.6	29.3	19.8	22.9	15	39.1	32.4	19
5.525	39.1	37.3	23.1	33.9	15	36.6	53.2	23.9
5.55	49.3	36.1	39.1	44.6	29.1	29.6	21.3	35.6
5.575	36	38.5	34.5	54.3	52.4	31.8	13.5	41.7
5.6	46.1	23.3	34.5	40.3	50.5	26.9	13.5	39.1
5.625	37.3	18.3	31.4	29	28.6	22.1	28.9	38
5.65	31.6	18.3	20.5	27.6	19.2	17.5	28.6	32.1
5.675	43.3	23.4	23.8	21.6	11	14.5	20.4	26.2
5.7	30.5	29.7	24.3	15.3	7.7	26.3	28.8	18.5
5.725	24.8	17.6	21.5	15.3	7.7	45.9	44.1	14.2
5.75	32.2	17.6	21.6	17.5	7.7	34.1	50.8	14.2
5.775	44.4	30.3	21.7	20.3	7.7	32.7	16.4	15.9
5.8	33.8	39.8	31	28.8	18.6	25.4	9.6	17.9
5.825	22.3	32.9	37.6	52.1	61	27.6	9.6	23.5
5.85	34	27.9	21.1	39.7	47.4	41.3	9.6	34.5
5.875	55.2	18.7	16.7	35	41.3	55.6	15.4	49.3
5.9	37.7	14.1	16.7	29.5	40	24.2	35.8	49.3
5.925	39.8	14.1	24.6	23.3	27	15.6	46.9	32.6
5.95	41.3	18.3	25.6	30.3	17.7	15.6	29.8	25.7
5.975	28.2	27.8	38.2	24.9	13.2	20.7	18.5	22.1
6	29.6	42.9	21.4	29.9	13.2	34.4	40.2	27.5
6.025	28.7	32.4	12.5	23.5	10.5	23.6	47.4	49.5
6.05	26.6	20.4	12.5	17.1	8.8	2.4	4.6	18.6
6.075	15.6	24.3	25.3	14.3	8.8	1.3	2.5	10.6
6.1	11	42	22.8	12.2	8.8	1.3	2.5	10.6
6.125	11	18.6	15.3	12.2	4.7	1.3	2.5	18.7
6.15	15.7	10.7	15.3	16.1	3.2	1.3	2.5	25
6.175	27.2	10.7	21	23.6	3.2	1.3	2.5	14.8
6.2	22.1	10.7	6	15.9	3.2	1.3	2.5	14.8
6.225	18.6	8.7	3.3	12	3.2	1.3	2.5	13.7
6.25	11.2	7.4	3.3	12	3.2	1.3	2.5	12.8
6.275	8	7.4	3.3	5	3.2	1.3	2.5	12.8
6.3	8	7.4	3.3	3.1	3.2	1.3	2.5	5
6.325	8	7.4	3.3	3.1	3.2	1.3	2.5	3.1
6.35	8	5.5	3.3	3.1	3.2	1.3	2.5	3.1
6.375	7.7	4.4	3.3	3.1	3.2	1.3	2.5	3.1
6.4	7.5	4.4	3.3	3.1	3.2	1.3	2.5	3.1
6.425	7.5	4.4	3.3	3.1	3.2	1.3	2.5	3.1
6.45	7.5	4.4	3.3	3.1	3.2	1.3	2.8	3.1
6.475	7.5	4.4	3.3	3.1	3.3	1.3	3.2	3.1
6.5	8.9	4.4	4.4	3.1	3.3	1.3	3.2	3.1
6.525	10.9	4.4	6.5	3.1	3.3	1.3	3.2	3.1
6.55	10.9	4.4	6.5	3.1	3.3	1.3	3.2	3.1
6.575	10.9	4.6	6.5	3.1	3.3	1.3	3.2	3.1
6.6	18.6	4.7	6.5	5.7	3.3	1.3	3.2	3.1
6.625	17.8	4.7	6.5	9.1	3.3	1.3	3.2	5.8
6.65	10.4	4.7	9.9	5.3	3.3	1.3	3.2	6.7
6.675	10.4	4.7	20.4	5.3	3.3	1.3	3.2	3.7
6.7	7.8	4.7	11.3	5.3	3.3	1.3	3.2	3.7
6.725	6.3	4.7	7.8	5.3	3.3	1.3	3.2	3.7
6.75	6.3	4.7	7.8	5.3	3.1	1.3	3.2	3.7
6.775	6.3	4.7	7.8	5.3	3	1.3	4.7	3.7
6.8	6.3	5.8	7.8	5.3	3	1.3	8.9	3.7
6.825	6.3	7.5	4.6	4.5	3	2.5	8.9	3.7
6.85	6.3	7.5	3.3	3.9	3	3	8.9	3.7
6.875	5.8	7.5	3.3	3.9	3	1.5	4.3	3.7
6.9	5.3	7.5	3.3	3.9	3	1.5	2.8	3.7
6.925	5.3	12.5	3.3	3.9	3	1.5	2.8	5.4
6.95	5.3	5.6	3.3	3.9	3	1.5	2.8	10.4
6.975	5.3	3	3.3	3.9	3	1.5	2.8	10.4
7	5.3	3	3.3	3.9	3	1.5	2.8	7.4
7.025	5.3	3	3.3	3.9	3	1.5	2.8	5.7
7.05	6.2	3	3.3	3.9	3	1.5	2.8	5.7
7.075	7.4	3	3.3	5.6	3	1.5	2.8	5.7
7.1	7.4	3	3.3	10	3.7	1.5	2.8	5.7
7.125	7.4	3	5.1	10	5	1.5	2.8	5.7
7.15	7.4	3	11.4	10	5	1.5	2.8	5.7
7.175	7.4	3	11.4	10.6	5	1.5	2.8	7.1
7.2	8.6	3	11.4	11.3	5	1.5	2.8	9.6
7.225	10.3	3	7.7	11.3	5	1.5	3.5	9.6
7.25	10.3	3	5.8	11.3	5	1.5	4.6	9.6
7.275	10.3	5.7	5.8	7.8	4.4	1.5	4.6	9.6
7.3	12.5	8.8	5.8	5.9	3.9	1.5	4.6	15.4
7.325	15.9	4.8	5.8	5.9	3.9	1.5	4.6	9.8
7.35	7.6	4.8	5.8	5.9	3.9	1.5	4.6	5.6
7.375	5	4.8	5.8	5.9	3.9	1.5	4.6	5.6
7.4	5	4.8	7.1	5.9	3.9	1.5	4.6	5.6
7.425	5	4.8	9.2	5.9	3.9	1.5	4.6	5.6
7.45	5	4.8	9.2	5.4	3.9	1.5	5.2	5.6
7.475	5	4.8	9.2	2.7	3.9	1.5	6	5.6
7.5	5	8.7	14.7	2.7	3.9	2.9	6	6.7
7.525	5	49.5	6	2.7	3.9	9.3	6	8.2
7.55	4.6	19.3	3.2	2.7	6.9	5.4	6	8.2
7.575	4.3	11.7	3.2	2.7	8.4	5.4	6	8.2
7.6	4.3	11.7	3.2	2.7	4.9	5.4	6	8.2
7.625	4.3	5.3	3.2	2.7	4.9	5.4	6.4	10.5
7.65	4.3	3.5	3.2	2.7	4.9	5.4	6.9	14.4
7.675	4.3	3.5	3.2	2.7	4.9	5.4	6.9	19.6
7.7	4.3	3.5	3.2	2.7	4.9	5.4	6.9	30.6
7.725	4.3	3.5	3.2	2.7	4.9	3.1	6.9	6
7.75	4.3	3.5	3.2	2.7	4.9	2.2	10.1	3.3
7.775	4.3	3.5	3.2	2.7	8.6	2.2	18.4	3.3
7.8	3.7	3.5	3.2	2.7	5	2.2	18.4	3.3
7.825	3.3	3.5	3.2	4.5	2.7	2.2	8.3	3.3
7.85	3.3	3.5	8.6	14.1	2.7	2.2	5.3	3.3
7.875	3.3	3.5	21.6	14.1	2.7	2.2	5.3	3.3
7.9	3.3	3.5	14.3	13.5	2.7	2.2	5.3	3.3
7.925	3.3	4.6	14.3	12.9	2.7	2.2	5.3	3.3
7.95	3.3	7.1	6	12.9	2.7	2.2	5.3	3.3
7.975	3.3	7.1	3.8	20.5	2.7	2.2	5.3	3.3
8	3.3	7.1	3.8	10.4	2.7	2.2	5.2	3.3
8.025	3.3	7.1	3.8	5.8	2.7	2.2	5.1	3.4
8.05	3.3	7.1	3.8	5.8	2.7	2.2	5.1	3.4
8.075	3.3	8.7	3.8	5.8	2.7	2.2	5.1	3.4
8.1	6.1	11.2	3.8	5.8	2.7	2.2	5.1	3.4
8.125	17.1	11.2	3.8	5.8	2.7	2.2	5.1	3.4
8.15	10.9	14.7	3.8	5.8	2.7	2.2	5.1	3.4
8.175	10.9	21.3	3.8	2.4	4.8	2.6	5.1	3.4
8.2	12.3	31.6	3.8	1.5	22.8	3.3	5.5	3.4
8.225	14.2	23.3	3	1.5	24.6	3.3	6.1	3.4
8.25	14.2	14.4	2.5	1.5	26.7	3.3	6.1	3.4
8.275	19.9	3.9	2.5	1.5	14.8	3.3	6.1	3.4
8.3	8.2	2.2	2.5	1.5	10.3	3.3	6.1	3.4
8.325	4.7	2.2	2.5	1.5	10.3	3.3	6.1	4.1
8.35	4.7	2.2	2.5	1.5	6	3.3	4.5	5.1
8.375	4.7	2.2	2.5	1.5	4.2	3.3	3.6	5.1
8.4	4.7	2.2	2.5	1.5	4.2	3.3	3.6	5.1
8.425	4.7	2.2	2.5	1.5	4.2	3.3	3.6	5.1
8.45	4.7	2.2	2.5	1.5	4.2	3.3	3.6	5.1
8.475	4.7	2.2	2.5	1.5	4.2	5.3	3.6	5.1
8.5	4.7	2.2	2.5	1.5	4.2	14	3.6	4.3
8.525	5.1	2.2	2.5	1.5	4.2	14	3.6	3.7
8.55	5.5	2.2	2.5	1.5	4.2	19	3.6	3.7
8.575	5.5	2.2	2.5	1.5	4.2	20.3	3.6	3.7
8.6	5.5	2.2	2.5	1.5	5.2	15.5	3.6	3.7
8.625	5.5	2.2	4.6	1.5	3.1	15.5	3.6	3.7
8.65	5.5	2.2	5.3	1.5	3.1	7.5	6.5	3.7
8.675	5.5	2.2	2.9	1.5	3.1	4.9	6.1	3.7
8.7	9.7	2.2	2.9	1.5	3.1	4.9	3.4	3.7
8.725	7.4	3.2	2.9	1.5	3.1	4.9	3.4	3.7
8.75	4.1	5.6	2.9	1.5	3.1	4.9	3.4	3.7
8.775	4.1	5.6	2.9	1.5	3.1	4.9	3.4	4.5
8.8	4.1	5.6	2.9	1.5	3.1	4.9	3.4	5.8
8.825	4.1	5.6	2.9	2.9	3.1	4.9	3.4	5.8
8.85	4.1	5.6	2.9	15.8	3.1	3.4	3.4	5.8
8.875	4.1	5.6	2.9	10.4	3.1	2.5	3.4	5.8
8.9	4.1	10.4	2.9	10.4	3.1	2.5	3.4	5.8
8.925	4.1	28.9	2.9	10.4	4.2	2.5	3.4	5.8
8.95	4.1	18.2	2.9	7.5	6.5	2.5	3.4	5.2
8.975	7	26.6	2.9	5.9	6.5	2.5	3.9	4.7
9	25.6	35.7	3.4	5.9	6.5	2.5	4.5	4.7
9.025	12.6	27.9	4.1	5.9	6.5	2.5	4.5	4.7
9.05	8.3	18.5	4.1	5.9	6.5	2.5	4.5	4.7
9.075	8.3	13.8	4.1	5.9	6.5	2.5	4.5	4.7
9.1	8.3	6.2	4.1	5.9	6.8	2.5	4.5	4.7
9.125	5.7	4	4.1	6.1	7	2.5	4.5	4.7
9.15	4.4	4	4.1	6.4	7	2.5	4.5	4.7
9.175	4.4	4	4.1	6.4	7	2.5	7.1	9.4
9.2	4.4	4	4.1	6.4	7	2.5	16.8	11.2
9.225	4.4	4	4.1	6.4	7.4	2.5	16.8	11.2
9.25	4.4	4	6.1	6.4	7.8	4.7	14.5	11.2
9.275	4.4	4	11.8	10.7	7.8	7.5	12.7	8.7
9.3	4.4	4	11.8	12.7	7.8	4.2	12.7	7.1
9.325	4.4	4	14.9	7.9	7.8	4.2	3.4	7.1
9.35	4.1	7.3	20.5	7.9	8	4.2	1.9	7.1
9.375	3.9	42.9	14	7.9	8.2	4.2	1.9	7.1
9.4	3.9	32.3	10.6	7.9	8.2	4.2	1.9	7.1
9.425	3.9	26.7	10.6	7.3	8.2	4.2	1.9	4
9.45	3.9	13.2	10.6	6.8	8.2	4.2	1.9	2.8
9.475	3.9	8.7	9.1	6.8	9.1	4.2	1.9	2.8
9.5	3.9	8.7	7.9	6.8	10.3	7.3	1.9	2.8
9.525	3.9	8.7	7.9	6.8	10.3	27.6	1.9	2.8
9.55	3.9	3.8	7.9	6.8	10.3	22.8	1.9	2.8
9.575	3.9	2.5	7.9	5.9	12.9	19.5	1.9	2.8
9.6	3.9	2.5	11.7	5.1	17.3	24.4	1.9	2.8
9.625	5	2.5	22.6	5.1	26.1	41.2	1.9	2.8
9.65	7.1	2.5	5.9	5.1	28.5	21.2	1.9	2.8
9.675	7.1	2.5	3.4	5.1	19.4	13.1	1.9	2.8
9.7	7.1	2.5	3.4	5.1	12.4	13.1	1.9	2.8
9.725	7.1	2.5	3.4	5.1	9.1	3.5	1.9	2.8
9.75	12.8	2.5	3.4	5.1	9.1	2	1.9	2.8
9.775	10.8	2.5	3.4	4.6	9.1	2	1.9	5.3
9.8	10.8	2.5	3.4	4.1	9.1	2	1.9	4.5
9.825	10.8	2.5	3.4	4.1	12	2	3.5	2.3
9.85	3.6	2.5	3.4	4.1	17.6	2	19.5	2.3
9.875	2.2	2.5	3.4	4.1	20	2	19.5	2.3
9.9	2.2	2.5	3.4	4.1	23.1	2	10.6	2.3
9.925	2.2	2.5	5.2	4.1	3.1	2	7.3	2.3
9.95	2.2	2.5	11.5	4.1	1.7	2	7.3	2.3
9.975	2.2	2.6	11.5	4.1	1.7	2	7.3	2.3
10	2.2	2.7	11.5	4.1	1.7	2	7.3	2.3

## Sheet: E
Time (s)	Control					Obp19a-;Obp28a-;Obp83a-,b-
0	23.5	19.9	3.5	2.3	2	17.3	1.1	25.7	1.9	4.3
0.025	12.3	19.9	3.5	2.3	2	17.3	1.1	17.3	1.9	4.3
0.05	12.3	21.6	3.5	2.3	2	3.1	1.1	17.3	1.9	4.3
0.075	3.5	4.3	3.5	2.3	2	1.7	1.1	2.8	1.9	4.3
0.1	2.1	2.4	3.5	2.3	2	1.7	1.1	1.5	1.9	4.3
0.125	2.1	2.4	3.5	2.3	2	1.7	1.1	1.5	1.9	4.3
0.15	2.1	2.4	3.5	2.3	2	1.7	1.1	1.5	1.9	4.3
0.175	2.1	2.4	3.5	2.3	2	1.7	1.1	1.5	1.9	4.3
0.2	2.1	2.4	3.5	2.3	2	1.7	1.1	1.5	1.9	4.3
0.225	2.1	2.4	3.5	2.3	2	1.7	1.1	1.5	1.9	7.8
0.25	2.1	2.4	3.5	2.3	2	1.7	1.1	1.5	1.9	15.2
0.275	2.1	2.4	4.6	2.3	2	1.7	1.1	1.5	1.9	9.3
0.3	2.1	2.4	6.7	2.3	2	1.7	1.1	1.5	1.9	9.3
0.325	2.1	2.4	6.7	2.3	2	1.7	1.1	1.5	1.9	9.3
0.35	2.1	2.4	6.7	2.3	2	1.7	1.1	1.5	1.9	2.7
0.375	2.1	2.4	6.7	2.3	2	1.7	1.1	1.5	1.9	1.6
0.4	2.1	2.4	6.7	2.3	2	1.7	1.1	1.5	1.9	1.6
0.425	2.1	2.4	3.1	2.9	2	1.7	1.1	1.5	1.9	1.6
0.45	2.1	2.4	2	4	2	1.7	1.1	1.5	1.9	1.6
0.475	2.1	2.4	2	4	2	1.7	1.1	1.5	1.9	1.6
0.5	2.1	3.3	2	4	1.9	1.7	1.1	1.5	1.9	1.6
0.525	2.1	5.3	2	4	1.8	1.7	1.1	1.5	5	1.6
0.55	3.6	5.3	2	4	1.8	1.7	1.1	1.5	15.6	1.6
0.575	14.1	5.3	2	4	1.8	1.7	1.1	1.5	20.7	1.6
0.6	14.1	5.3	2	4	1.8	1.7	1.1	1.5	30.8	1.6
0.625	17.5	5.3	2	4	1.8	1.7	1.1	1.5	24.9	1.6
0.65	22.8	5.3	2	4	1.8	2.3	1.1	1.5	20.8	1.6
0.675	31.7	5.3	2	3.7	1.8	3.8	1.1	1.5	6	1.6
0.7	6.5	8.4	2	3.4	1.8	3.8	1.1	1.5	3.5	1.6
0.725	3.5	19.2	2	3.4	1.8	3.8	1.1	2.4	3.5	1.6
0.75	3.5	12.3	2	3.4	1.8	3.8	1.1	6.1	3.5	1.6
0.775	3.5	9	2	3.4	1.8	3.8	1.1	6.1	3.5	1.6
0.8	3.5	9	2	3.4	1.8	3.8	1.1	6.1	3.5	1.6
0.825	3.5	9	2	3.4	1.8	3.8	1.1	6.1	3.5	1.6
0.85	3.5	12.5	2	3.4	1.8	3.8	1.1	6.1	3.5	1.6
0.875	3.5	20.3	2	3.4	1.8	3.8	1.1	6.1	3.5	1.6
0.9	3.5	13.8	2	3.4	1.8	5.6	2	6	3.5	1.6
0.925	3.5	10.4	3.6	3.4	1.8	10.6	12	6	3.5	1.6
0.95	3.5	10.4	16.3	3.4	1.8	10.6	12	6	6.5	1.6
0.975	5.5	10.4	13.8	5.4	1.8	10.6	11.9	6	19.9	2.9
1	12.8	13.1	11.9	12.9	1.8	17.6	11.8	6	13	16.6
1.025	12.8	17.6	11.9	12.9	1.8	45	11.8	6	13	22.3
1.05	32.3	31.2	20.2	29.5	3.4	65.8	32.5	11.3	21.4	33.9
1.075	156.3	147.1	92.6	111.1	73.5	142.9	158.7	135.1	117.6	50.5
1.1	196.1	156.3	125	133.3	137	200	192.3	169.5	158.7	78.1
1.125	192.3	128.2	128.2	142.9	105.3	178.6	188.7	178.6	144.9	92.6
1.15	175.4	135.1	131.6	144.9	87	137	181.8	169.5	123.5	102
1.175	196.1	147.1	147.1	125	112.4	178.6	149.3	137	133.3	129.9
1.2	151.5	128.2	126.6	116.3	133.3	94.3	163.9	99	153.8	128.2
1.225	161.3	128.2	125	126.6	131.6	138.9	169.5	133.3	135.1	125
1.25	144.9	104.2	153.8	97.1	122	166.7	142.9	111.1	106.4	142.9
1.275	163.9	113.6	131.6	105.3	78.1	126.6	125	125	147.1	114.9
1.3	158.7	125	91.7	90.9	80.6	107.5	153.8	128.2	137	102
1.325	92.6	135.1	156.3	116.3	116.3	95.2	144.9	96.2	111.1	96.2
1.35	82	80.6	75.8	102	52.1	169.5	140.8	91.7	105.3	75.8
1.375	105.3	45.9	69.4	78.7	58.1	117.6	116.3	117.6	87	63.3
1.4	94.3	61.7	44.8	61	81.3	114.9	113.6	73	91.7	62.9
1.425	117.6	45.7	42.4	51.3	44.1	123.5	104.2	87	108.7	53.8
1.45	101	16.8	49.8	53.5	23.3	128.2	83.3	43.9	78.7	37.2
1.475	82.6	16.8	29.2	75.2	35.7	112.4	70.9	38.8	69.9	44.1
1.5	55.2	32.7	61	73.5	37.7	77.5	42.2	34.5	52.4	31.7
1.525	27.9	50.5	73	41.7	31.7	65.4	62.9	25.1	45.5	35.6
1.55	30.9	18.1	30.6	33.8	56.2	87	55.2	24	29.3	57.8
1.575	21.6	11.2	27.8	37	29.9	4.5	57.8	26.2	24.1	35.6
1.6	20.1	11.2	24.2	24.6	13.4	2.3	13.7	28.7	26.2	17.4
1.625	18.8	17.9	23	15.8	13.4	2.3	7.7	15.9	28.7	17.4
1.65	13.6	13.7	21.4	15.8	11.5	2.3	7.7	11	20.1	16.4
1.675	10.7	8.1	19.9	13.4	10	2.3	7.7	11	15.4	15.5
1.7	10.7	8.1	15.8	11.6	10	2.3	7.7	5.5	22.9	8.9
1.725	10.7	8.1	13.1	11.6	10	2.3	5.5	3.7	12.1	6.2
1.75	5.1	8.1	13.1	4.9	4.7	2.3	4.3	3.7	7	6.2
1.775	3.4	6.2	5.7	3.1	3.1	2.3	4.3	3.7	7	6.2
1.8	3.4	5	3.6	3.1	3.1	2.3	4.3	3.7	7	6.2
1.825	3.4	5	3.6	3.1	3.1	2.3	4.3	3.7	7	6.2
1.85	3.4	5	3.6	3.1	3.1	2.3	4.3	3.7	7	6.2
1.875	3.4	5	3.6	3.1	3.1	2.3	4.3	3.7	10.2	5.2
1.9	3.4	5	3.6	3.1	3.1	2.3	4.3	3.7	18.9	4.5
1.925	3.4	5	3.6	3.1	3.1	2.3	4.3	3.7	21.1	4.5
1.95	3.4	5	3.6	3.1	3.1	2.3	7.9	3.7	23.6	4.5
1.975	3.4	6.9	3.6	3.1	3.1	2.3	43.1	6	13.4	4.5
2	3.4	11	3.6	3.1	3.1	4	22.8	15.6	9.3	4.5
2.025	3.4	11	3.6	3.1	3.1	15.5	16.4	15.6	9.3	4.5
2.05	6.5	11	6.6	3.1	3.1	27.4	16.4	32.1	9.3	4.5
2.075	90.9	27.5	52.1	8.8	6	133.3	36.4	75.2	23.4	8.5
2.1	128.2	117.6	105.3	103.1	73.5	149.3	107.5	95.2	112.4	96.2
2.125	126.6	108.7	92.6	82	88.5	137	122	111.1	82	95.2
2.15	101	100	76.9	79.4	129.9	140.8	86.2	107.5	82	86.2
2.175	117.6	73	82.6	69.4	114.9	142.9	69.9	77.5	108.7	85.5
2.2	119	83.3	91.7	88.5	73.5	107.5	90.9	68.5	102	87
2.225	108.7	84	94.3	57.5	44.6	109.9	73.5	65.4	82.6	97.1
2.25	92.6	80.6	87.7	48.1	57.8	113.6	54.1	50	107.5	57.8
2.275	99	73.5	90.1	69	76.3	88.5	65.4	70.9	91.7	59.9
2.3	53.2	34.8	70.9	52.6	58.1	71.9	85.5	84.7	48.1	87
2.325	59.5	22.2	68	37	42.2	59.9	37.3	39.8	44.1	52.1
2.35	59.5	37.6	51	46.3	28.5	62.1	21.1	33.1	54.6	41
2.375	42	43.9	33.6	51.8	21.3	62.9	31	46.7	44.6	42.2
2.4	50.8	54.6	28.5	52.9	27.9	47.4	57.5	54.1	52.1	43.3
2.425	60.2	77.5	31.2	42.9	50.3	52.4	44.1	70.4	76.3	38.8
2.45	52.9	46.5	40.7	36.4	47.8	38.6	55.6	60.2	61.7	27.5
2.475	47.8	38.8	40.7	51.5	43.3	42.4	59.5	51	60.2	26.7
2.5	46.3	45	56.5	51.8	46.3	51.5	42.7	41.8	64.1	37.2
2.525	62.1	38.2	71.4	40.5	45.7	49.5	30.4	24.6	30.6	44.8
2.55	28.2	35.5	55.6	46.7	59.9	6.6	34.6	24.6	15.7	40.5
2.575	18.8	28.9	37.5	14.2	53.8	2.3	9	24.7	15.7	28.5
2.6	22.2	21.4	42.9	8.4	16.3	2.3	5.1	6.6	17.7	20.4
2.625	20	18.3	13.2	8.4	10	2.3	5.1	2.5	20.4	14
2.65	15.8	4.3	7.2	8.4	10	2.3	5.1	2.5	17.5	6.9
2.675	15.8	2.4	7.2	4	10	2.3	5.1	2.5	15.3	6.9
2.7	4.6	2.4	7.2	2.6	5.1	2.3	5.1	2.5	12.7	6.9
2.725	2.7	2.4	7.2	2.6	3.5	2.3	5.1	2.5	10.8	6.9
2.75	2.7	2.4	12.7	2.6	3.5	2.3	5.1	2.5	10.8	6.9
2.775	2.7	2.4	6.1	2.6	3.5	2.3	4.8	2.5	10.8	5.8
2.8	2.7	2.4	3.2	2.6	3.5	2.3	4.6	2.5	6	4.9
2.825	2.7	2.4	3.2	2.6	3.5	2.3	4.6	2.5	4.1	4.9
2.85	2.7	2.4	3.2	2.6	3.5	2.3	4.6	2.5	4.1	4.9
2.875	2.7	2.4	3.2	2.6	3.5	2.3	4.6	2.5	4.1	4.9
2.9	2.7	2.4	3.2	2.6	3.5	2.3	4.6	2.5	4.1	4.9
2.925	2.7	2.4	3.2	2.6	3.5	2.3	4.6	2.5	4.1	4.9
2.95	2.7	2.4	3.2	2.6	3.5	2.3	4.6	2.5	4.1	4.9
2.975	2.7	2.4	3.2	2.6	5.3	4	7	2.5	4.1	6.9
3	2.7	2.4	3.2	2.6	11	14.4	14.7	4.4	4.1	11.6
3.025	2.7	2.4	3.2	2.6	11	14.4	14.7	17.3	4.1	11.6
3.05	2.7	2.4	3.2	2.6	11	33.1	23.9	17.3	11.1	11.6
3.075	10	7	6	7.2	25.6	87	47.6	37.6	84	27.5
3.1	74.1	69.4	56.5	63.3	82.6	125	73	95.2	78.7	75.8
3.125	82.6	60.6	61.3	87.7	95.2	78.1	108.7	84.7	73.5	73
3.15	100	68	61.7	76.3	80	94.3	82	80	49.3	63.7
3.175	81.3	84	66.7	87	84	69.4	61.3	69.9	62.5	68
3.2	49.8	53.2	80	95.2	87	69	70.9	64.5	73.5	71.4
3.225	65.8	57.1	71.9	69	64.1	90.9	60.2	49.5	77.5	73.5
3.25	58.1	34.5	63.7	42.4	65.8	50.3	78.1	64.9	83.3	39.2
3.275	53.8	35.3	62.5	38.6	56.8	32.6	51	65.4	55.2	25.1
3.3	48.3	75.8	71.4	57.5	47.4	42.4	27.6	83.3	43.1	27.9
3.325	27.5	52.4	66.7	69	38.8	71.9	49.3	48.5	40.8	30.8
3.35	43.3	74.6	40.5	49.8	41	52.6	73.5	45.5	45.9	42.4
3.375	52.6	49.8	42.7	38.6	58.1	53.2	34.2	38.3	71.9	74.6
3.4	44.4	35.1	64.5	49	35.5	51	20.7	51.5	54.3	53.2
3.425	43.3	34	54.9	68	22.9	45.5	39.7	69.4	46.1	27.6
3.45	47.2	44.4	43.5	40	37	56.2	58.1	37.5	30.9	21.5
3.475	41.7	44.1	47.2	24.4	42.7	33.1	37.5	20.6	22.6	21.4
3.5	40.3	27.5	29.2	22.1	48.8	38.2	31.8	31.7	26.5	21.4
3.525	39.5	27.6	35.6	20.3	48.1	31.7	46.9	58.1	46.1	33.7
3.55	65.8	37.5	33.6	29.9	30.7	8.5	48.5	24.6	33.9	72.5
3.575	52.6	19.8	38.5	40.8	4.5	2.4	3.8	11.2	21.4	19.1
3.6	14.3	11.9	58.1	22.2	2.4	2.4	2	11.2	20.4	11.5
3.625	8.9	11.9	26.5	17	2.4	2.4	2	11.2	19.6	11.5
3.65	8.9	3.9	18.1	5.3	2.4	2.4	2	3.8	4.8	4.5
3.675	8.9	2.3	5.5	3.1	2.4	2.4	2	2.3	2.7	2.8
3.7	5.2	2.3	3.2	3.1	2.4	2.4	2	2.3	2.7	2.8
3.725	3.7	2.3	3.2	3.1	2.4	2.4	2	2.3	2.7	2.8
3.75	3.7	2.3	3.2	3.1	2.4	2.4	2	2.3	2.7	2.8
3.775	3.7	2.3	3.2	3.1	2.4	2.4	2	2.3	2.7	2.8
3.8	3.7	2.3	3.2	3.1	2.4	2.4	2	2.3	2.7	2.8
3.825	3.7	2.3	3.2	3.1	2.4	2.4	2	2.3	2.7	2.8
3.85	3.7	2.3	3.2	3.1	2.4	2.4	2	2.3	2.7	2.8
3.875	3.7	2.3	3.2	3.1	2.4	2.4	2	2.3	2.7	2.8
3.9	3.7	2.3	3.2	3.1	2.4	2.4	2	2.3	2.7	2.8
3.925	3.7	2.3	3.2	3.1	2.4	2.4	2	2.3	2.7	2.8
3.95	3.7	2.3	3.2	3.1	2.4	2.4	2	2.3	2.7	2.8
3.975	5.4	2.3	4.7	4.7	3.9	4	2	2.3	2.7	2.8
4	10.7	2.3	8.5	9.7	9.9	12.8	2	2.3	4.5	4.6
4.025	10.7	2.3	8.5	9.7	9.9	12.8	2	2.3	12.6	12.8
4.05	10.7	2.3	8.5	9.7	9.9	22.1	2	2.3	12.6	12.8
4.075	25.6	2.3	8.5	16.9	15.6	84	3.9	4.5	22.1	12.8
4.1	93.5	6.6	20.3	70.4	52.9	80	83.3	64.1	87	28.7
4.125	99	70.9	58.1	74.6	91.7	87	66.7	65.8	74.6	82
4.15	80.6	71.4	88.5	59.5	80.6	75.2	68	70.4	72.5	67.1
4.175	89.3	64.5	67.1	75.2	76.3	99	74.1	71.9	75.8	82.6
4.2	62.5	59.5	75.8	78.1	46.5	66.2	73	78.1	54.9	67.1
4.225	61	50.8	53.5	67.1	28	45.5	65.4	69.4	49.5	47.2
4.25	58.1	29.9	31.4	53.8	34.4	47.2	51.5	41.2	70.9	58.8
4.275	49.8	39.4	50.3	41.5	62.5	61.7	44.8	39.2	75.2	42
4.3	64.5	31.2	51	48.8	40.3	54.3	43.7	52.4	42	28.6
4.325	36.8	26.3	48.5	67.6	22.5	50.8	56.5	44.4	49.5	26.9
4.35	36.8	34.6	42.7	41.8	34.5	59.2	38.8	33.1	63.3	28.5
4.375	62.1	37.2	41.2	29.5	77.5	22.4	46.1	40.5	45.7	41.7
4.4	31.9	24.2	23	40.2	40.5	13.8	39.1	21.9	36.4	47.4
4.425	37.2	20.5	36.1	54.3	24.4	13.8	30.7	30.2	27.7	35.3
4.45	41.3	28.1	43.7	58.8	38.6	21.8	39.5	52.4	21.8	21.3
4.475	19.4	29.3	22.9	29.5	38.6	58.5	42.6	35.3	41	30.1
4.5	27.4	21.8	30.8	21.9	34.5	39.8	50.5	24.6	61.7	48.1
4.525	47.8	27	35.6	28.7	24.6	43.7	52.4	23.6	39.5	37.3
4.55	54.3	22.6	22.9	42.6	21.3	6.7	36.6	20.6	24	25.4
4.575	3.8	16.6	19	6.8	18.7	2.4	12.7	18.3	32.2	23.7
4.6	1.9	4.5	31.5	2.5	13.4	2.4	7.7	26.1	18.1	22.2
4.625	1.9	2.6	5.3	2.5	10.4	2.4	7.7	5.4	11.1	8.8
4.65	1.9	2.6	2.7	2.5	10.4	2.4	7.7	2.9	11.1	5.5
4.675	1.9	2.6	2.7	2.5	10.4	2.4	7.7	2.9	5.2	5.5
4.7	1.9	2.6	2.7	2.5	4.1	2.4	3.8	2.9	3.4	5.5
4.725	1.9	2.6	2.7	2.5	2.6	2.4	2.5	2.9	3.4	5.5
4.75	1.9	2.6	2.7	2.5	2.6	2.4	2.5	2.9	3.4	5.5
4.775	1.9	2.6	2.7	2.5	2.6	2.4	2.5	2.9	3.4	5.5
4.8	1.9	2.6	2.7	2.5	2.6	2.4	2.5	2.9	3.4	4.1
4.825	1.9	2.6	2.7	2.5	2.6	2.4	2.5	2.9	3.4	3.3
4.85	1.9	2.6	2.7	2.5	2.6	2.4	2.5	2.9	3.4	3.3
4.875	1.9	2.6	2.7	2.5	2.6	2.4	2.5	2.9	3.4	3.3
4.9	1.9	2.6	2.7	2.5	2.6	2.4	2.5	2.9	3.4	3.3
4.925	1.9	2.6	2.7	2.5	2.6	2.4	2.5	2.9	3.4	3.3
4.95	1.9	2.6	2.7	2.5	2.6	2.4	2.5	2.9	3.4	3.3
4.975	1.9	4.1	4.2	4	2.6	4	2.5	4.2	5.2	3.3
5	1.9	9.2	9.6	10	2.6	12.6	2.5	8.1	11.1	3.3
5.025	1.9	9.2	9.6	10	2.6	12.6	2.5	8.1	11.1	3.3
5.05	1.9	9.2	9.6	10	2.6	22	2.5	8.1	11.1	3.3
5.075	3.8	9.2	16.5	16.7	2.6	87.7	2.5	8.1	17.5	3.3
5.1	85.5	22.6	65.8	57.8	7.1	75.2	9.3	14.2	52.9	6.3
5.125	94.3	87.7	74.6	78.7	107.5	76.3	72.5	72.5	71.4	61.3
5.15	71.9	67.6	70.4	80.6	55.2	76.3	71.4	82.6	64.1	61.3
5.175	76.9	78.1	57.5	70.4	34.7	71.9	50.8	45.7	73	72.5
5.2	69.9	65.4	58.5	49.3	33.3	59.2	52.6	51.8	67.6	56.2
5.225	69	62.1	70.9	44.6	37.5	53.8	75.8	44.2	47.4	59.5
5.25	51.8	64.5	55.2	58.8	58.5	64.9	52.4	41.2	54.6	39.8
5.275	31.3	54.3	31.5	81.3	29.7	52.1	50.8	49.3	49	44.6
5.3	39.2	51	27.9	35.1	18.9	28.2	42.9	33	26.5	58.1
5.325	41.3	34.2	51	22	36.4	19.9	48.5	54.1	19.6	43.3
5.35	52.6	38.2	61.7	32.6	49	31	54.9	49.3	25.3	43.9
5.375	57.5	57.5	43.1	47.4	51	67.1	39.7	29.8	40.5	63.3
5.4	38.6	41.8	32.2	50.3	61.3	49	30.9	33.6	46.9	29.5
5.425	28	39.2	40	38.9	39.2	34.2	39.7	34.4	59.9	21.1
5.45	25.6	28	34	48.8	32.3	27.9	62.1	37.2	41.7	32.4
5.475	37.9	22.1	31	51.8	34.7	28.7	49.8	29.6	39.1	61
5.5	64.1	43.3	34.7	29.9	27.7	50	31.5	27.2	59.5	54.3
5.525	57.8	51.3	51.8	39.2	29	38.6	40.5	35.7	24.7	46.9
5.55	20.6	37.2	62.1	38.5	20.6	22.5	33.4	53.5	10.6	52.1
5.575	12.6	3.6	37.7	16	15.6	20.3	20.3	31.9	10.6	46.5
5.6	12.6	1.9	13.8	9.8	15.6	3.7	4.5	24	10.6	4
5.625	3.7	1.9	9.5	9.8	15.4	2.1	2.5	3.9	4.5	2.1
5.65	2.2	1.9	9.5	9.8	15.2	2.1	2.5	2.1	2.8	2.1
5.675	2.2	1.9	9.5	4.9	5.5	2.1	2.5	2.1	2.8	2.1
5.7	2.2	1.9	5.3	3.3	3.3	2.1	2.5	2.1	2.8	2.1
5.725	2.2	1.9	3.6	3.3	3.3	2.1	2.5	2.1	2.8	2.1
5.75	2.2	1.9	3.6	3.3	3.3	2.1	2.5	2.1	2.8	2.1
5.775	2.2	1.9	3.6	3.3	3.3	2.1	2.5	2.1	2.8	2.1
5.8	2.2	1.9	3.6	3.3	3.3	2.1	2.5	2.1	2.8	2.1
5.825	2.2	1.9	3.6	3.3	3.3	2.1	2.5	2.1	2.8	2.1
5.85	2.2	1.9	3.6	3.3	3.3	2.1	2.5	2.1	2.8	2.1
5.875	2.2	1.9	3.6	3.3	3.3	2.1	2.5	2.1	2.8	2.1
5.9	2.2	1.9	3.6	3.3	3.3	2.1	2.5	2.1	2.8	2.1
5.925	2.2	1.9	3.6	3.3	3.3	2.1	2.5	2.1	2.8	2.1
5.95	2.2	1.9	3.6	3.3	3.3	2.1	2.5	2.1	2.8	2.1
5.975	2.2	1.9	4.9	4.9	4.8	2.1	3.9	2.1	4.6	2.1
6	2.2	1.9	7.5	9.1	8.7	2.1	8.2	2.1	12.8	2.1
6.025	2.2	1.9	7.5	9.1	8.7	2.1	8.2	2.1	12.8	2.1
6.05	2.2	1.9	7.5	9.1	8.7	2.1	8.2	2.1	15	2.1
6.075	4.2	1.9	7.5	9.1	8.7	2.1	8.2	4.1	18	3.9
6.1	76.9	3.6	7.5	21.4	14.2	5.9	14.8	56.5	28.8	24.8
6.125	92.6	87.7	18.9	57.8	62.1	87.7	82	71.4	72.5	46.9
6.15	91.7	80.6	91.7	62.9	70.9	71.4	73.5	74.6	74.6	88.5
6.175	77.5	70.9	87.7	67.1	61.3	74.6	73.5	60.6	80	65.8
6.2	52.9	75.8	75.2	70.9	63.7	66.7	82.6	59.5	78.1	76.9
6.225	59.2	60.6	53.5	71.4	63.3	58.1	59.9	37.6	38.6	63.3
6.25	53.2	42	38.3	47.4	45	50.5	43.9	45.2	37.5	33.1
6.275	50.8	41.5	22.7	39.8	41	51	52.6	76.3	52.1	22.2
6.3	62.1	51.8	36.2	27.9	57.1	36	50	59.2	52.9	37.7
6.325	52.6	43.9	72.5	35.3	64.1	34.5	39.1	40.5	41.7	82
6.35	40.8	45.7	71.9	32.5	45.5	37.3	41.7	26.8	49	74.1
6.375	37.5	37.7	59.2	38.5	28.3	36	65.4	32.1	59.2	48.8
6.4	47.4	32.1	44.4	56.2	22.8	32.1	32.6	37	44.1	49
6.425	47.2	53.2	41.2	37.7	19.1	25.7	21	22.4	41	48.8
6.45	51.3	36.2	37.7	20.8	24.5	44.6	24.7	30.4	32.7	31.5
6.475	59.9	34.6	23.1	17.8	27.1	23.6	16.2	57.8	28	16.7
6.5	34.2	33.1	37.3	17.8	22.5	14.7	16.2	18.1	21.1	16.7
6.525	22.3	22.8	39.1	25	16.6	14.7	28.9	7.1	16.9	25.3
6.55	34.5	27.9	31.2	56.8	13.2	30.2	52.1	7.1	19.7	28.6
6.575	3.8	30.5	56.2	5.6	13.2	4.7	4.7	7.1	23.5	19.6
6.6	2	4.8	24.9	2	19	2.4	2.4	7.1	14.8	10.7
6.625	2	2.6	14.6	2	24.2	2.4	2.4	7.1	10.8	7.4
6.65	2	2.6	5.1	2	18.7	2.4	2.4	4.2	10.8	7.4
6.675	2	2.6	3.1	2	5.5	2.4	2.4	2.9	10.8	7.4
6.7	2	2.6	3.1	2	3.2	2.4	2.4	2.9	4.1	7.4
6.725	2	2.6	3.1	2	3.2	2.4	2.4	2.9	2.5	5.1
6.75	2	2.6	3.1	2	3.2	2.4	2.4	2.9	2.5	3.9
6.775	2	2.6	3.1	2	3.2	2.4	2.4	2.9	2.5	3.9
6.8	2	2.6	3.1	2	3.2	2.4	2.4	2.9	2.5	3.9
6.825	2	2.6	3.1	2	3.2	2.4	2.4	2.9	2.5	3.9
6.85	2	2.6	3.1	2	3.2	2.4	2.4	2.9	2.5	3.9
6.875	2	2.6	3.1	2	3.2	2.4	2.4	2.9	2.5	3.9
6.9	2	2.6	3.1	2	3.2	2.4	2.4	2.9	2.5	3.9
6.925	2	2.6	3.1	2	3.2	2.4	2.4	2.9	2.5	3.9
6.95	2	2.6	3.1	2	3.2	2.4	2.4	2.9	2.5	3.9
6.975	2	4.1	4.5	2	4.8	4	3.8	4.7	2.5	5.4
7	2	8.7	8.6	2	9.1	10.8	9	11.4	2.5	8.7
7.025	2	8.7	8.6	2	9.1	10.8	9	11.4	2.5	8.7
7.05	2	8.7	8.6	2	9.1	10.8	9	11.4	2.5	8.7
7.075	3.9	8.7	8.6	2	9.1	17.5	9	30.6	4.8	8.7
7.1	52.6	15.7	15.1	5.4	14.5	54.9	20.4	47.4	60.6	15
7.125	69.4	88.5	65.8	31.3	57.1	69.4	57.1	68	61.3	51.5
7.15	76.3	66.7	66.7	51	77.5	74.1	67.6	78.7	61.7	36.9
7.175	71.9	62.9	78.1	75.2	76.9	50.5	68	72.5	54.3	49
7.2	65.4	77.5	84.7	63.3	49.5	58.8	62.5	51	46.1	73
7.225	68	63.7	65.8	61	57.8	49.5	47.8	47.6	65.8	52.6
7.25	43.3	36.1	65.8	52.1	69	27	41.5	55.2	70.9	59.9
7.275	24.1	27	43.7	32.3	45.2	45.5	27.2	34.2	39.5	34.4
7.3	29.4	23.3	39.1	34.4	45.2	60.2	34.8	28.5	29.7	21.9
7.325	33	20.5	64.9	51.3	30.2	46.7	50.5	40	39.5	37.3
7.35	41.2	37.6	42.2	46.3	22.1	34.4	34.7	30.1	59.9	59.2
7.375	62.5	47.2	42.6	36.9	33.8	37.7	31.1	26	34	64.9
7.4	49.8	37.9	68.5	25.1	62.9	28.1	46.3	30.8	21.6	61.7
7.425	49.8	32.8	31.3	30.6	24.6	31.9	50.3	42	23.2	38.8
7.45	52.6	38	19.9	54.9	15	70.4	26	37.3	33	27.9
7.475	43.3	44.8	36.9	27.9	15	50	17.6	45.7	37.7	29.7
7.5	24.8	19	57.1	16.4	30.6	40.2	31.3	61.3	45.9	44.8
7.525	17.9	12.4	46.9	24.6	37.3	43.9	50.5	29.9	83.3	35.3
7.55	28.2	12.4	22.1	6.5	45.5	3.5	67.6	19.2	44.6	26.7
7.575	41	20.7	10	2.3	34	1.8	4.6	24.7	4.9	32.3
7.6	4.8	5.7	10	2.3	21.6	1.8	2.4	4.9	2.7	5
7.625	2.6	2	10	2.3	7.2	1.8	2.4	2.6	2.7	2.7
7.65	2.6	2	4.6	2.3	2.8	1.8	2.4	2.6	2.7	2.7
7.675	2.6	2	3	2.3	2.8	1.8	2.4	2.6	2.7	2.7
7.7	2.6	2	3	2.3	2.8	1.8	2.4	2.6	2.7	2.7
7.725	2.6	2	3	2.3	2.8	1.8	2.4	2.6	2.7	2.7
7.75	2.6	2	3	2.3	2.8	1.8	2.4	2.6	2.7	2.7
7.775	2.6	2	3	2.3	2.8	1.8	2.4	2.6	2.7	2.7
7.8	2.6	2	3	2.3	2.8	1.8	2.4	2.6	2.7	2.7
7.825	2.6	2	3	2.3	2.8	1.8	2.4	2.6	2.7	2.7
7.85	2.6	2	3	2.3	2.8	1.8	2.4	2.6	2.7	2.7
7.875	2.6	2	3	2.3	2.8	1.8	2.4	2.6	2.7	2.7
7.9	2.6	2	3	2.3	2.8	1.8	2.4	2.6	2.7	2.7
7.925	2.6	2	3	2.3	2.8	1.8	2.4	2.6	2.7	2.7
7.95	2.6	2	3	2.3	2.8	1.8	2.4	2.6	3.9	3.7
7.975	4.1	2	4.5	3.7	4	1.8	3.6	4	6.9	6
8	9.2	2	8.6	8.4	7.2	1.8	7.4	8.9	6.9	6
8.025	9.2	2	8.6	8.4	7.2	1.8	7.4	8.9	6.9	6
8.05	9.2	2	8.6	8.4	7.2	1.8	7.4	8.9	6.9	6
8.075	9.2	2	8.6	8.4	7.2	1.8	7.4	8.9	6.9	6
8.1	22.4	3.9	14.7	13.6	7.2	3.6	7.4	15.2	10.9	6
8.125	76.9	80.6	39.2	41.3	12.5	87.7	13.1	70.4	38.5	11.2
8.15	71.4	66.2	47.6	60.2	56.5	48.3	70.9	108.7	75.2	61.3
8.175	67.1	57.8	61.3	75.8	69.4	46.9	70.9	55.2	68.5	60.2
8.2	52.9	75.2	55.9	73	81.3	64.9	90.9	50	54.9	71.9
8.225	69.4	63.3	73.5	75.2	68	84	43.3	59.9	55.6	61.7
8.25	50	57.8	63.3	69.4	49.8	78.1	26.7	41.5	46.1	56.5
8.275	39.8	48.1	37.9	61	37.2	78.7	26.1	30.2	39.7	61
8.3	52.6	33	37.7	58.8	41.3	52.6	36.1	30.6	31	59.2
8.325	54.6	49.8	41.3	48.1	50.3	32.5	72.5	54.3	20.9	29.1
8.35	58.5	45.9	40.8	43.1	40.3	31.6	54.6	30	32.3	18.6
8.375	53.8	29.7	65.4	44.8	35	34.6	27.9	18.9	54.3	34.4
8.4	36.4	40.3	75.2	38.5	29.5	49	31.6	35.3	41.8	46.1
8.425	35.7	39.5	39.2	42.4	30.2	43.1	54.3	65.8	40.5	35
8.45	48.3	47.6	31.8	31.6	43.3	47.2	37.2	46.1	29	32.9
8.475	33.2	33.3	45.9	32.1	42.7	48.3	21.6	37.5	25	38
8.5	28.4	23	58.1	59.5	38.6	29.7	29.2	52.4	28.5	39.1
8.525	45	29.6	47.6	43.1	43.7	22.5	26.7	20.9	30.7	28.3
8.55	45.2	39.4	26.8	40.5	49.3	30.3	18.9	12.3	46.9	33.2
8.575	43.1	19.8	20.5	25.7	19.5	4.5	19.7	12.3	21.1	24.6
8.6	4.9	13.5	20.2	17	11.9	2.4	20.7	15.2	13.5	5.3
8.625	2.6	13.5	12.6	3.7	11.9	2.4	3.8	19.6	13.5	1.9
8.65	2.6	4.8	12.6	2.1	11.3	2.4	2.1	5.2	5	1.9
8.675	2.6	2.9	12.6	2.1	10.8	2.4	2.1	3	3.1	1.9
8.7	2.6	2.9	4	2.1	10.8	2.4	2.1	3	3.1	1.9
8.725	2.6	2.9	2.4	2.1	10.8	2.4	2.1	3	3.1	1.9
8.75	2.6	2.9	2.4	2.1	4.4	2.4	2.1	3	3.1	1.9
8.775	2.6	2.9	2.4	2.1	2.7	2.4	2.1	3	3.1	1.9
8.8	2.6	2.9	2.4	2.1	2.7	2.4	2.1	3	3.1	1.9
8.825	2.6	2.9	2.4	2.1	2.7	2.4	2.1	3	3.1	1.9
8.85	2.6	2.9	2.4	2.1	2.7	2.4	2.1	3	3.1	1.9
8.875	2.6	2.9	2.4	2.1	2.7	2.4	2.1	3	3.1	1.9
8.9	2.6	2.9	2.4	2.1	2.7	2.4	2.1	3	3.1	1.9
8.925	2.6	2.9	2.4	2.1	2.7	2.4	2.1	3	3.1	1.9
8.95	2.6	2.9	2.4	2.1	2.7	2.4	2.1	3	3.1	1.9
8.975	3.9	2.9	2.4	2.1	2.7	3.8	2.1	4.2	4.7	1.9
9	8.2	4.4	2.4	2.1	2.7	9.4	2.1	7	9.8	1.9
9.025	8.2	8.6	2.4	2.1	2.7	9.4	2.1	7	9.8	1.9
9.05	8.2	8.6	2.4	2.1	2.7	9.4	2.1	7	9.8	1.9
9.075	8.2	8.6	2.4	2.1	2.7	9.4	2.1	7	15.8	1.9
9.1	15	15.8	2.4	2.1	2.7	22.3	2.1	7	46.7	1.9
9.125	89.3	66.2	8.7	5.9	7.5	87.7	5.9	12.5	60.2	3.8
9.15	90.1	53.2	51	66.7	64.5	87	68.5	65.8	68	67.1
9.175	85.5	76.3	61.7	68.5	78.1	70.4	71.4	49	66.7	76.9
9.2	66.2	73	80.6	61	65.4	36.5	72.5	43.5	45	75.8
9.225	66.2	53.2	64.5	64.5	48.8	17.4	46.1	31.6	29.6	56.8
9.25	41	55.2	61.7	69.9	52.9	17.4	53.2	34.8	49	44.8
9.275	43.5	47.4	47.8	61	74.6	32.6	51.8	27	47.8	41.3
9.3	66.2	42.7	44.1	47.8	49.3	65.4	30.5	41.3	27.2	50.3
9.325	48.1	41.7	59.5	41	53.2	49.3	42.7	41.2	22.1	42.9
9.35	53.2	56.8	69.4	34.6	65.4	30.9	38.2	34.2	40.7	22.1
9.375	41.5	64.1	41.2	42.9	47.2	19.6	31.3	34.1	44.1	32.3
9.4	22	44.6	22.1	44.8	29.5	19.6	30	46.1	31.8	46.5
9.425	31.7	38.2	41.5	41.8	24.8	46.9	47.4	59.5	19.6	28.4
9.45	54.3	33.4	66.7	45	31.2	38.2	67.1	40.2	19.6	46.9
9.475	33.2	28.7	39.5	48.3	51.3	31.5	33.4	24.2	36.9	31.3
9.5	24.6	41.8	25.2	40.3	47.2	59.9	21.9	19.5	55.2	18.8
9.525	31.9	66.2	37.2	47.8	33.9	31.1	34.8	29.2	23.9	28
9.55	49.8	27.8	53.2	39.2	31.4	18.3	64.1	37.5	15.9	25.3
9.575	30.3	13.2	26.6	19.2	33.6	27.8	75.2	39.4	4.3	11.7
9.6	22	13.2	19.3	12.5	4.8	3.9	3.8	3.8	2.5	11.7
9.625	19	4.6	16.4	12.5	2.6	2	1.9	1.9	2.5	11.7
9.65	16.6	2.8	14.3	12.5	2.6	2	1.9	1.9	2.5	3.7
9.675	5.5	2.8	23.8	3.8	2.6	2	1.9	1.9	2.5	2.2
9.7	3.3	2.8	4.6	2.2	2.6	2	1.9	1.9	2.5	2.2
9.725	3.3	2.8	2.4	2.2	2.6	2	1.9	1.9	2.5	2.2
9.75	3.3	2.8	2.4	2.2	2.6	2	1.9	1.9	2.5	2.2
9.775	3.3	2.8	2.4	2.2	2.6	2	1.9	1.9	2.5	2.2
9.8	3.3	2.8	2.4	2.2	2.6	2	1.9	1.9	2.5	2.2
9.825	3.3	2.8	2.4	2.2	2.6	2	1.9	1.9	2.5	2.2
9.85	3.3	2.8	2.4	2.2	2.6	2	1.9	1.9	2.5	2.2
9.875	3.3	2.8	2.4	2.2	2.6	2	1.9	1.9	2.5	2.2
9.9	3.3	2.8	2.4	2.2	2.6	2	1.9	1.9	2.5	2.2
9.925	3.3	2.8	2.4	2.2	2.6	2	1.9	1.9	2.5	2.2
9.95	3.3	2.8	2.4	2.2	2.6	2	1.9	1.9	2.5	2.2
9.975	3.3	2.8	2.4	2.2	2.6	2	1.9	1.9	3.7	2.2
10	4.7	4.1	2.4	2.2	3.8	2	1.9	1.9	7.7	2.2

## Sheet: F
T[ms]	Control					Obp19a-; Obp28a-; Obp83a-,b-
0	39.8	3.7	9.5	5.7	15.5	1	5.8	7.9	2.1	4.5
0.025	18.9	3.7	5	5.7	15.5	1	5.8	7.9	2.1	4.5
0.05	12.4	3.7	5	5.7	3	1	5.8	7.9	2.1	4.5
0.075	12.4	3.7	5	5.7	1.7	1	5.8	7.9	2.1	4.5
0.1	10.8	3.7	5	5.7	1.7	1	5.8	7.9	2.1	4.5
0.125	9.5	3.7	5	5.7	1.7	1	5.8	5.7	2.1	4.5
0.15	9.5	3.7	5	10.1	1.7	1	7.8	4.4	2.1	4.5
0.175	9.5	3.7	5	16.4	1.7	1	12.1	4.4	2.1	4.5
0.2	10.8	3.7	6.6	10.1	1.7	1	12.1	4.4	2.1	6.5
0.225	12.5	3.7	9.7	10.1	1.7	1	12.1	4.4	2.1	11.5
0.25	12.5	6.5	9.7	10.1	1.7	1	15.1	4.4	2.1	11.5
0.275	4.6	26.2	9.7	16.4	1.7	1	20.2	4.4	2.1	11.5
0.3	2.8	27	9.7	5.8	1.7	1	22.3	4.4	2.1	8.8
0.325	2.8	2.8	9.7	3.1	1.7	1	5.7	4.4	2.1	7.2
0.35	2.8	1.5	9.7	3.1	1.7	1	3.2	3	2.1	7.2
0.375	2.8	1.5	9.7	3.1	1.7	1	3.2	2.2	2.1	7.2
0.4	2.8	1.5	14.5	3.1	1.7	1	3.2	2.2	2.1	7.2
0.425	2.8	1.5	28.6	3.1	1.7	1	3.2	2.2	2.1	12.4
0.45	2.8	1.5	16.3	3.1	1.7	1	3.2	2.2	2.6	3.3
0.475	2.8	1.5	11.4	3.1	1.7	1	3.2	2.2	3.5	1.7
0.5	2.8	1.5	11.4	3.1	1.7	1	3.2	2.2	3.5	1.7
0.525	2.8	1.5	18.6	3.1	1.7	1	3.2	2.2	3.5	1.7
0.55	2.8	1.5	11.5	3.1	1.7	1	3.2	2.2	3.5	1.7
0.575	2.8	1.5	6.5	3.1	1.7	1	3.2	2.2	3.5	1.7
0.6	2.8	1.5	6.5	3.1	1.7	1	3.2	2.2	3.5	1.7
0.625	3.6	1.5	6.5	5.7	1.7	1	3.2	2.2	3.5	1.7
0.65	4.9	1.5	6.5	9.3	2.8	1	3.5	2.2	3.5	1.7
0.675	4.9	1.5	6.5	5.3	9.3	1	3.9	2.2	3.5	1.7
0.7	4.9	1.5	4.8	5.3	9.3	1	3.9	2.2	3.5	1.7
0.725	4.9	1.5	3.8	5.3	9.3	1	3.9	2.2	3.5	1.7
0.75	4.9	1.5	3.8	5.3	9.3	1	3.9	2.2	3.9	1.7
0.775	4.9	1.5	3.8	5.3	5	1	3.9	3.1	4.4	1.7
0.8	4.9	1.5	3.8	5.3	3.4	1	3.9	5.2	4.4	1.7
0.825	5.8	1.5	3.8	5.3	3.4	1	3.9	5.2	4.4	1.7
0.85	7	1.5	3.8	6.3	3.4	1	3.9	5.2	4.4	1.7
0.875	7	1.5	3.8	7.7	3.4	1	3.9	5.2	4.4	1.7
0.9	7	1.5	3.8	7.7	3.4	1	6	5.2	4.4	1.7
0.925	7	1.5	3.8	7.7	3.4	1	13.5	5.2	4.4	1.7
0.95	7	1.5	3.8	7.7	3.4	1	13.5	5.2	4.4	1.7
0.975	9.8	1.5	5.8	9.9	3.4	1	16.4	7.2	6.5	1.7
1	16.4	1.5	12.3	13.8	3.4	1	21.1	11.5	12.8	1.7
1.025	25.2	2.7	12.3	13.8	3.4	1.9	26.1	11.5	12.8	1.7
1.05	62.9	35.8	28.4	54.3	6.4	38.6	41.7	11.5	22.9	4.9
1.075	107.5	106.4	80.6	125	51.5	51.8	64.1	33.2	137	126.6
1.1	161.3	123.5	112.4	95.2	70.4	98	88.5	104.2	172.4	133.3
1.125	105.3	102	103.1	122	85.5	113.6	87.7	75.8	161.3	109.9
1.15	77.5	69.4	20.8	140.8	99	108.7	87.7	56.2	153.8	87.7
1.175	90.1	69.9	12.5	111.1	105.3	105.3	98	30.9	94.3	147.1
1.2	128.2	106.4	12.5	105.3	80	111.1	79.4	47.6	103.1	140.8
1.225	153.8	103.1	17.5	114.9	67.1	73	75.8	82	117.6	91.7
1.25	140.8	93.5	17	116.3	90.9	37	94.3	81.3	93.5	119
1.275	123.5	151.5	12	131.6	96.2	44.6	85.5	86.2	135.1	111.1
1.3	112.4	120.5	12	84.7	90.9	43.7	75.2	89.3	133.3	91.7
1.325	91.7	161.3	12	75.2	90.9	30.6	67.1	43.3	102	94.3
1.35	69.9	119	36.2	77.5	63.7	24.4	82.6	34.8	111.1	85.5
1.375	98	82.6	78.7	77.5	59.9	43.5	64.5	53.5	86.2	57.1
1.4	98	69.9	51.3	58.5	85.5	67.6	64.1	50	70.4	66.7
1.425	65.8	37.3	57.5	78.7	48.5	64.5	45.9	38	68	52.6
1.45	108.7	61.7	41.8	60.6	75.2	59.5	56.2	54.3	73.5	53.2
1.475	62.5	44.6	23.3	43.7	61	59.9	68	47.6	70.9	78.1
1.5	70.4	46.3	35.3	61.3	41.7	46.1	66.2	29.6	74.6	74.6
1.525	60.2	76.3	28.3	53.2	41	29.5	69.4	45.7	52.1	46.7
1.55	54.1	61.7	17.6	49.3	41.8	42.9	73.5	45.2	64.9	35.3
1.575	62.9	70.4	22.5	24.6	48.1	50.5	57.5	44.6	61.3	40.7
1.6	47.4	51	29.8	30.4	40	59.2	26.4	55.6	39.5	31.8
1.625	33	33.1	28.3	50.5	39.2	72.5	35.8	48.5	54.1	34.7
1.65	35.6	36.6	34.6	44.4	80	37.6	37.6	50.3	40.2	25
1.675	41.8	38.3	45.7	30.1	50.3	35.5	37.7	54.1	40.3	32.9
1.7	44.8	67.1	58.8	30.5	33.3	47.8	54.3	39.8	68.5	38.5
1.725	35.3	53.2	41.8	54.6	36.5	45.9	44.1	31.7	39.1	32.9
1.75	31	21.8	21.5	69.4	62.1	43.7	32.2	38.9	36.4	47.6
1.775	39.5	25.8	28.7	46.1	36.9	32.8	42.9	62.9	42	31.3
1.8	46.9	32.1	41.3	34.1	28.7	41	27.4	53.8	38	19.4
1.825	47.2	42.9	52.1	40.7	36.4	71.4	20	55.2	39.1	35.8
1.85	41.5	44.2	58.8	30.1	28.4	31.2	26.1	33.2	44.1	38.8
1.875	38.2	26.8	41.2	34.4	27.8	20.8	43.7	23.2	46.5	39.1
1.9	29.9	43.3	18.5	27.2	34.6	37	63.7	42.4	35.8	29.9
1.925	27	55.9	12.5	19.9	52.6	64.9	54.3	33.4	37.7	20.7
1.95	47.2	43.7	12.5	15.6	32.6	40.5	37.6	15.7	42.6	31.8
1.975	31.5	27	18.3	25.9	24.2	20.4	35.5	15.7	49.8	36.6
2	21.2	22.3	34.6	50.5	39.1	23.1	34	32.6	18.7	26.3
2.025	29.4	36.2	18.9	56.8	26	26.7	29.7	38.5	10.6	27.9
2.05	32.7	68.5	13	47.2	19.4	40.2	30.5	20.2	10.6	21
2.075	79.4	101	13	29.1	17.4	48.5	26.2	28.7	10.6	16.9
2.1	35	40.5	22.3	25.3	15.8	26.1	22.5	19.5	14.4	17.8
2.125	21.6	31.7	50.3	28.8	15.8	17.7	36	12.1	30.1	18.8
2.15	25.5	44.6	29.2	35.5	21.6	25.4	25.4	12.1	40.8	30.8
2.175	31.2	38	34.6	36.8	35.3	54.1	17.1	17.3	48.3	32.8
2.2	47.8	20.2	30.6	31.2	46.9	38.5	17.1	30.5	29.1	20.3
2.225	44.1	31.2	20.3	27.5	44.8	20.2	32.8	36.9	18.5	23.5
2.25	43.7	74.1	20.2	40.7	43.5	16	39.2	38.8	28.7	22.9
2.275	47.6	42.4	20	41.2	47.2	13.3	34.4	27.1	56.2	19.4
2.3	38.8	40.8	31.2	39.4	33.1	13.3	23.4	23	29	32.1
2.325	26.9	38.6	51.8	44.8	23.9	18.1	16.3	20.2	33.3	22.5
2.35	20.1	47.6	27.5	26	20.4	28.3	16.3	18	74.6	12.8
2.375	26.2	36	25.6	16.5	30.5	25.5	23.6	30.8	44.6	12.8
2.4	19	26	26.6	27.2	52.6	23.2	55.9	39.7	20.7	15.9
2.425	24.6	28.6	17.6	42.6	21.1	26.8	35.8	33.4	14.8	21.1
2.45	23.8	40.8	12.9	36.2	10	40.3	35.5	36.9	19.6	36.2
2.475	18.1	50.3	12.9	27.4	10	30.5	33.2	47.6	29.2	41.2
2.5	18.1	30.1	12.9	19.3	10	22.4	22.6	34.4	25.4	33.6
2.525	22.2	19.2	27.9	23.1	17.7	24	31.4	25.6	22.4	32.7
2.55	30.7	22.2	80.6	40.2	40.2	34.5	20.2	23.4	22.8	26.7
2.575	27.5	26.9	25.8	71.4	33.2	34.4	12.5	25.7	22.9	26
2.6	23.4	27.6	17.2	47.4	36.6	31.1	12.5	40.2	22.7	14.6
2.625	35.6	27.6	15.9	26	32.3	30.8	21.8	46.5	13	10.2
2.65	30.3	22.5	14.7	20.9	32.4	23.5	23	22.6	9.1	10.2
2.675	19	19	14.7	28.3	34.4	28.8	26.9	11.2	9.1	10.2
2.7	43.9	28	20.2	25.2	20.8	22.3	21.1	11.2	9.1	17.9
2.725	74.1	57.5	15.4	23.8	14.6	15.8	15.7	11.2	16.2	26.7
2.75	32.2	39.8	15.4	22.5	14.6	15.8	15.7	19.6	66.7	16.4
2.775	25.4	21	23.5	40.5	20.9	25.6	25.4	46.1	22.4	23.2
2.8	20.1	29	27.5	32.2	36.2	29.3	56.8	28.4	13.9	40.5
2.825	16.6	22.7	14.2	19.9	35	23.3	26.7	18.3	13.9	26.7
2.85	25.8	10.1	14.2	19.7	43.1	19.3	19.2	13.5	18	19.6
2.875	62.5	10.1	21.2	19.5	31.6	27.2	20.1	13.5	12.6	18.7
2.9	52.1	10.1	38.9	30.7	17.4	46.3	21	17.6	12.6	17.8
2.925	33.9	17.9	23.8	24.6	17.4	44.1	20.4	12.7	22.5	17.8
2.95	54.6	29.3	17.6	14.8	21.3	29.4	19.8	12.7	22.1	22.8
2.975	31.6	18	17.6	25.3	17.9	31.1	25.6	14.8	8.7	41.8
3	36.8	28.5	26.7	35	13.2	24.4	23.5	17.8	8.7	27
3.025	19.6	55.2	26.9	21.9	13.2	16.2	17.5	17.8	8.7	17.3
3.05	11.1	33.2	26.2	33.3	19.8	16.2	25.8	47.4	8.7	15.4
3.075	11.1	25.2	20.8	36.2	47.4	14.7	55.9	50.5	14.4	13.8
3.1	15.2	24.4	17.5	28.5	43.9	13.5	40.7	22.7	13	13.8
3.125	23.8	20.1	17.5	21.6	20.9	13.5	35.7	17.4	13	30.1
3.15	25.6	10.6	41	16.2	15	19.1	25.6	19.9	13	36.5
3.175	27.6	10.6	13.8	13	15	14.5	17.9	23.3	16.3	23.6
3.2	19	10.6	7.9	13	22	14.5	22.3	28.5	22.1	23
3.225	14.5	18.8	7.9	21.3	44.8	22.2	29.8	48.5	22.3	10.2
3.25	24.5	61.7	7.9	35.5	44.8	38.5	19.6	25.3	34.5	6.6
3.275	31.3	22.1	7.9	29.5	26.7	26.8	14.6	15.3	24.8	6.6
3.3	19.6	15.4	10.9	35.5	18.2	22.9	23.4	18.7	14.7	6.6
3.325	17.2	15.4	17.6	52.9	21.8	22.8	14.7	24	12.2	6.6
3.35	15.4	20.2	17.6	26.2	27.2	13.4	8.4	30.9	10.4	6.6
3.375	15.4	35.3	33.2	16.1	25.5	13.4	8.4	26	10.4	11.4
3.4	19.9	46.5	25.8	23	23.9	12.1	8.4	18.6	10.4	32.1
3.425	39.5	46.1	18	39.5	30.4	11	8.4	28.9	16.4	25.9
3.45	49.3	41.2	28.3	14.9	23.5	11	12.3	22.3	23.6	42.6
3.475	19.4	28.2	28.2	9.2	25.3	11	22.8	13.4	16.8	28.5
3.5	13.7	22.1	17.9	9.2	22.5	18.3	29	13.4	16.8	18.5
3.525	13.7	25.9	33.7	9.2	19	36.9	22.9	23.3	32.6	28.9
3.55	21.3	32.3	32.1	9.2	14	22.2	25.4	26.7	17.5	24.8
3.575	55.2	26.8	23.9	13.4	11.1	17.7	21.7	33.3	9.8	15.3
3.6	54.9	22.4	20.4	38.5	11.1	14.8	17.6	20.5	9.8	11.9
3.625	26.3	25.1	17.8	48.1	11.1	14.8	17.6	13.4	9.8	9.7
3.65	18.2	30.9	15	34.8	15	22.5	13.7	13.4	16.8	9.7
3.675	23.1	25.9	13	30.4	22.9	18.9	11.2	13.4	27.9	9.7
3.7	29	21.1	13	25.6	16.5	18.9	11.2	13.4	13.2	9.7
3.725	26.6	29.9	19.5	27.7	12.9	25.7	10.2	13.4	13.2	20
3.75	30.3	22.8	19.7	21.7	12.9	21.9	9.3	13.9	16	32.5
3.775	21.2	14.6	13.1	22.4	17.2	10.3	9.3	14.4	20.2	32.2
3.8	15.1	14.6	13.1	23	12.1	10.3	9.3	14.4	30	19.2
3.825	28.3	29	19.3	28.3	12.1	10.3	9.3	35.6	19.7	13.6
3.85	42.7	20.7	53.8	40.5	12.1	13	15.3	17.9	11.9	13.6
3.875	20.3	13.3	65.4	18.9	28.9	17.6	33	11.5	11.9	11.9
3.9	31.5	13.3	28.1	12	31.3	28.1	22	11.5	20.4	10.6
3.925	39.4	15.1	19.8	12	21	25.4	32.7	11.5	26.8	10.6
3.95	32.1	17.3	29.2	18.2	36.6	11.3	29.5	17.1	16.4	11.3
3.975	29.8	17.3	25.8	49.5	25.6	11.3	19.3	21.5	26.9	12.2
4	24.1	25.1	21.5	30	16.8	11.3	16.2	15.8	55.6	12.2
4.025	32.6	27	18.5	19	22.5	9.3	14	20.4	16.4	12.2
4.05	25.9	29.4	27.1	30	38	7.9	14	29.2	10.1	19.3
4.075	17.5	43.5	22.1	26.7	32.6	7.9	17	21.2	10.1	26
4.1	27.5	35.3	9.8	16.4	26.2	7.9	21.7	16.6	10.1	18.2
4.125	40.3	18.2	9.8	24.6	50.5	7.9	15.5	21.6	15.8	16.1
4.15	18	18.2	9.8	18.6	30.4	13.2	12	13.5	11.5	14.5
4.175	13	24	14	11.4	20.4	47.4	12	13.5	6.8	14.5
4.2	13	30.7	24.8	11.4	22.6	38.2	19.3	21.6	6.8	27.4
4.225	13.3	28.1	20	18.7	33.6	17.4	18.7	16.2	6.8	34.8
4.25	13.6	29	16.7	20.6	35.6	26.8	11.6	9.6	6.8	28.7
4.275	13.6	26.3	15.6	12.9	27.9	46.7	11.6	9.6	6.8	11.4
4.3	44.6	16	14.7	12.9	25.2	32.3	13.5	9.6	10.9	7.1
4.325	58.1	16	14.7	19.6	28.8	31.3	16.3	15.4	39.4	7.1
4.35	33.4	20	18.2	37.2	35.3	36.2	16.3	39.4	38.6	7.1
4.375	22.5	24.1	24.1	27.1	32.6	20.7	21	16.6	28.5	7.1
4.4	33.6	21.9	30.4	22.7	20	14.5	30.9	10.5	30.7	9.6
4.425	33.3	32.5	26.7	32.7	14.4	20	33	10.5	44.1	14.5
4.45	22.2	28.8	19.8	18.6	17.2	32.4	16.2	10.5	33.8	14.5
4.475	20.7	13.3	16.8	11.1	21.1	30.3	10.7	8.6	22.6	20.9
4.5	19.4	13.3	14.5	11.1	28.2	17.6	10.7	7.2	17	39.2
4.525	24.6	14.9	14.5	11.1	16.5	12.8	10.7	7.2	13.6	18.5
4.55	24.3	16.9	17.2	17.8	10.2	12.8	10.5	7.2	13.6	11.9
4.575	19.1	16.9	23.4	16.1	10.2	21.1	10.3	7.2	13.1	11.9
4.6	27.8	20	26.1	16.1	10.2	22	10.3	7.2	12.6	16.4
4.625	22.5	32.9	29.2	22.1	16.3	13.5	10.3	10	12.6	26.5
4.65	26	44.6	45.5	35.2	46.1	13.5	10.6	16.4	20	22.8
4.675	30.9	49	20.2	34.5	29.9	17.8	10.9	19	43.7	20
4.7	38.3	39.8	11.7	29.7	20.7	30.5	10.9	22.4	46.3	13.3
4.725	34	29.1	11.7	26.5	22.8	22	10.9	23.3	28	9.9
4.75	30.6	28.7	20.4	26.5	16.8	15.7	14.8	24.2	18.8	9.9
4.775	31.6	12.4	22.5	40.3	12.5	15.7	10.6	20.2	14.1	9.9
4.8	18.9	7.9	13.1	23.1	12.5	18.6	10.6	17.4	11.3	14.3
4.825	13.3	7.9	13.1	13.4	12.5	22.8	10.6	24.3	11.3	12.1
4.85	13.3	7.9	27.2	13.4	25.8	16.7	16.5	30.7	16.4	7.9
4.875	20.5	7.9	34.5	15.7	39.1	13.2	44.4	22.7	30.2	7.9
4.9	25.4	12.5	25.6	18.9	31.1	13.2	23.4	20.9	21.4	7.9
4.925	17.8	45.7	21.6	17.5	33.1	16.3	14.9	24.4	10.7	7.9
4.95	27.9	19.1	18.6	16.3	32.9	21.2	14.9	29.2	10.7	7.9
4.975	28.8	11.5	18.1	19.9	12.1	23.9	31.5	27.9	10.7	13.1
5	18.5	11.5	17.6	25.4	7.4	38	13.8	21.6	13.4	31.7
5.025	25.2	11.5	23.5		7.4	12.5	13.8	18.1	17.8	17.1
5.05	50.8	13.6	51.5		7.4	7	22	29.1	14	12.4
5.075	27	16.7	41.5		7.4	7	51	28.9	11.5	12.4
5.1	18.2	24.4	21		10.1	7	22.3	18	11.5	16.4
5.125	23.6	36.5	13.4		15.8	7	14.6	15	11.5	24.4
5.15	33.7	24.4	9.8		15.8	11.9	14.6	12.9	16.2	28
5.175	21	20.3	9.8		28.8	49.5	29.5	12.9	32.9	27
5.2	15.2	28.6	9.8		42	45	12.5	18.3	51.8	23
5.225	17.5	35.3	16.8		25.3	38.9	7.2	31.6	21.8	30.1
5.25	20.4	27.9	43.1		16.8	35	7.2	26.7	13	32.8
5.275	25.4	31.3	46.1		16.8	18.8	7.2	21.6	13	21.9
5.3	44.8	38.3	45.2		19.4	13.9	7.2	20.4	19.7	18.9
5.325	33.3	26.5	38.6		18.2	13.9	7.2	8.7	37.9	12.4
5.35	22.3	14.7	15.2		15.1	16.8	12.2	5.5	37	9.2
5.375	22.1	14.7	9.1		15.1	21.2	15.8	5.5	18.8	9.2
5.4	13.2	17.5	9.1		22.4	14.2	9.8	5.5	12.4	9.2
5.425	13.2	21.6	9.1		18.5	10.7	9.8	5.5	12.4	9.2
5.45	21	23.4	14.5		11.7	10.7	9.8	5.5	16	11.1
5.475	34.7	25.5	44.8		11.7	10.7	17.4	5.5	22.5	14.1
5.5	26	25.3	33		16.6	17.7	20.1	5.5	14.2	14.1
5.525	31.5	27.2	15.9		28.4	21	25.3	9	10.3	17.5
5.55	32.6	29.5	15.9		32.4	13.2	34.2	35.3	10.3	12.5
5.575	25.9	37.2	17.8		28.8	13.2	11.1	54.1	10.3	12.5
5.6	24.4	21.2	10.8		26.2	18.4	6.6	32.5	22.3	12.5
5.625	24.3	15.8	10.8		29.9	35.8	6.6	18.5	24.1	19.7
5.65	27	15.8	10.8		27	24.4	6.6	14.8	17.2	12.3
5.675	30.5	15.8	14.6		22.8	16.8	6.6	14.8	14.3	7.1
5.7	30.1	15.9	22.2		21.3	17.9	6.6	19.6	12.3	7.1
5.725	34.7	18.6	24		29.9	19.2	11.3	14.7	12.3	7.1
5.75	26	22.4	21.1		53.5	28.8	35.7	9.8	12.3	7.1
5.775	18.9	32.9	17.6		42	59.5	37.5	9.8	16.2	12.8
5.8	23.6	40.7	17.6		40	30.3	23.2	9.8	25.3	57.5
5.825	31.3	42.6	21.6		24.1	20.1	16.1	10.9	27.5	24.9
5.85	25	37.2	29.6		15.8	13	19.4	12.2	13.9	16.6
5.875	23.5	24	21.2		22	9.6	24.6	12.2	9.3	14.1
5.9	27.1	22.9	16		39.2	9.6	29.9	12.2	9.3	12.3
5.925	18.6	19.2	16		48.1	9.6	36.8	17.5	9.3	12.3
5.95	14.2	16.5	16.5		21.2	15.1	44.6	21	13.3	20.1
5.975	14.2	16.5	17		13.2	21.8	19.3	15.9	23.3	53.2
6	31.6	22.4	26.4		13.2	15.8	11.5	15.9	39.2	50.3
6.025	31.4	28.7	25.1		32.8	15.8	11.5	27.2	1.2	27.9
6.05	19.5	17.3	15.9		32.4	5.6	5.7	3	0.6	19.3
6.075	42.2	17.3	21.9		19.8	2.2	3.8	1.6	0.6	1.5
6.1	17.5	18	35.2		2.4	2.2	3.8	1.6	0.6	0.8
6.125	6	18.8	10.2		1.3	2.2	3.8	1.6	0.6	0.8
6.15	6	2.4	5.9		1.3	2.2	3.8	1.6	0.6	0.8
6.175	6	1.3	5.9		1.3	2.2	3.8	1.6	0.6	0.8
6.2	6	1.3	5.9		1.3	2.2	3.8	1.6	0.6	0.8
6.225	6	1.3	5.9		1.3	2.2	3.8	1.6	0.6	0.8
6.25	3.1	1.3	5.9		1.3	2.2	3.8	1.6	0.6	0.8
6.275	1.2	1.3	3.6		1.3	2.2	3.8	1.6	0.6	0.8
6.3	1.2	1.3	2.6		1.3	2.2	3.8	1.6	0.6	0.8
6.325	1.2	1.3	2.6		1.3	2.2	2.7	1.6	0.6	0.8
6.35	1.2	1.3	2.6		1.3	2.2	2.1	1.6	0.6	0.8
6.375	1.2	1.3	2.6		1.3	2.2	2.1	1.6	0.6	0.8
6.4	1.2	1.3	2.6		1.3	2.2	2.1	1.6	0.6	0.8
6.425	1.2	1.3	2.6		1.3	2.2	2.1	1.6	0.6	0.8
6.45	1.2	1.3	2.6		1.3	2.2	2.1	1.6	0.6	0.8
6.475	1.2	1.3	2.6		1.3	2.2	2.1	1.6	0.6	0.8
6.5	1.2	1.3	2.6		1.3	1.9	2.1	1.6	0.6	0.8
6.525	1.2	1.3	2.6		1.3	1.7	2.1	1.6	0.6	0.8
6.55	1.2	1.3	2.6		1.3	1.7	2.1	1.6	0.6	0.8
6.575	1.2	1.3	2.6		1.3	1.7	2.1	1.6	0.6	0.8
6.6	1.2	1.3	2.6		1.3	1.7	2.1	1.6	0.6	0.8
6.625	1.2	1.3	2.6		1.3	1.7	2.1	1.6	0.6	0.8
6.65	1.2	1.3	2.6		1.3	1.7	2.1	1.6	0.6	0.8
6.675	1.2	1.3	2.5		1.3	1.7	2.1	1.6	0.6	0.8
6.7	1.2	1.3	2.4		1.3	1.7	2.1	2.8	0.6	0.8
6.725	1.2	1.3	2.4		1.3	1.7	2.1	14.2	0.6	0.8
6.75	1.2	1.3	2.4		1.3	1.7	2.1	14.2	0.6	0.8
6.775	1.2	1.3	2.4		1.3	1.7	2.1	4.1	0.6	0.8
6.8	1.2	1.3	2.4		1.3	1.7	2	2.4	0.6	0.8
6.825	1.2	1.3	2.4		1.3	1.7	1.9	2.4	0.6	0.8
6.85	1.2	1.3	2.4		1.3	1.7	1.9	2.4	0.6	0.8
6.875	1.2	1.3	2.4		1.3	1.7	1.9	2.4	0.6	0.8
6.9	1.2	1.3	2.4		2.2	1.7	1.9	2.4	0.6	0.8
6.925	1.2	1.3	2.4		8.8	1.7	1.9	2.4	0.6	0.8
6.95	1.2	1.7	2.4		8.8	1.7	1.9	2.4	0.6	0.8
6.975	1.2	2.8	2.4		8.8	1.7	1.9	2.4	0.6	0.8
7	1.2	2.8	2.4		8.4	1.7	1.9	2.4	0.6	0.8
7.025	1.2	2.8	2.4		8	1.7	1.9	2.4	0.6	0.8
7.05	2.4	2.8	2.4		8	1.7	1.9	2.4	0.6	0.8
7.075	25.4	2.8	4.3		8	1.7	1.9	2.4	0.6	0.8
7.1	24	2.8	17.1		8	1.8	1.9	2.4	0.6	0.8
7.125	22.8	2.8	11.4		4.8	2	1.9	2.4	0.6	0.8
7.15	9.4	2.8	8.5		3.4	2	1.9	2.4	0.6	0.8
7.175	5.9	2.8	8.5		3.4	2	1.9	4.6	0.6	0.8
7.2	5.9	2.8	8.5		3.4	2	1.9	7.5	0.6	0.8
7.225	5.9	2.8	8.5		3.4	2	1.9	4.1	0.6	0.8
7.25	5.9	2.8	5.8		3.4	2	1.9	4.1	0.6	0.8
7.275	5.9	2.8	4.4		3.4	2	1.9	4.1	0.6	0.8
7.3	5.9	3.4	4.4		3.4	2	1.9	4.1	0.6	0.8
7.325	4.6	4.3	4.4		3.4	2	3.5	4.1	0.6	0.8
7.35	3.8	4.3	4.4		3.4	2	23.3	4.1	0.6	0.8
7.375	3.8	4.3	4.4		3.4	2	2.1	4.1	0.6	0.8
7.4	3.8	4.3	4.4		3.4	2	1.1	4.1	0.6	1.4
7.425	3.8	4.3	4.4		3.2	2	1.1	4.1	0.6	12.8
7.45	3.8	4.3	4.4		3	2	1.1	7	0.6	12.8
7.475	3.8	4.3	5.1		3	2	1.1	24.3	0.6	2.9
7.5	3.8	4.3	6.1		3	2	1.1	16.1	0.6	1.7
7.525	3.8	2.2	6.1		3	2	1.1	12	0.6	1.7
7.55	3.8	1.4	6.1		3	2	1.1	12	0.6	1.7
7.575	3.4	1.4	6.1		3	2	1.1	2.3	0.6	1.7
7.6	3.1	1.4	6.1		3	3.7	1.1	1.3	0.6	1.7
7.625	3.1	1.4	6.1		3	18.3	1.1	1.3	0.6	1.7
7.65	3.1	1.4	6.4		3	21.4	1.1	1.3	0.6	1.7
7.675	3.1	1.4	6.8		3	25.8	1.1	1.3	0.6	1.7
7.7	3.1	1.4	6.8		3	6.1	1.1	1.3	0.6	1.7
7.725	3.1	1.4	6.8		3	3.5	1.1	1.3	1.2	1.7
7.75	3.1	1.4	6.8		4.2	3.5	1.1	1.3	19.9	1.7
7.775	3.1	1.4	6.8		7	3.5	1.1	1.3	17.1	1.7
7.8	3.1	1.4	11.6		7	3.5	1.1	1.3	17.1	1.7
7.825	3.1	1.4	10.8		7	3.5	1.1	1.3	8.5	1.7
7.85	3.1	1.4	6.2		7	3.5	1.1	1.3	5.7	1.7
7.875	3.1	1.4	6.2		7	3.5	1.1	1.3	5.7	1.7
7.9	4.6	1.4	6.2		3.1	3.5	1.1	1.3	5.7	1.7
7.925	3	1.4	6.2		2	3.5	1.1	1.3	5.7	1.7
7.95	3	1.4	6.2		2	3.5	1.1	1.3	5.7	1.7
7.975	3	1.4	5.1		2	3.8	1.1	1.3	5.7	1.7
8	3	1.4	4.4		2	4.2	1.1	1.3	4.7	1.7
8.025	3	1.4	4.4		2	4.2	1.1	1.3	4	1.7
8.05	3	1.4	4.4		2	4.2	1.1	1.3	4	1.7
8.075	3	1.4	4.4		2	4.2	1.1	1.3	4	2.1
8.1	3	1.4	4.4		2	4.2	1.1	1.3	4	2.9
8.125	3	1.4	4.4		2	4.2	1.1	1.3	4	2.9
8.15	3	1.4	4.4		2	4.2	1.1	1.3	4	2.9
8.175	3	1.4	4.4		2	4.2	1.1	1.3	4	2.9
8.2	3	1.4	7.9		2	4.2	1.1	1.3	4	2.9
8.225	4.6	2.7	39.2		2	3.7	1.1	1.3	4	2.9
8.25	9.8	18.8	13.7		2	3.3	1.1	1.3	4.8	2.9
8.275	9.8	7.7	8.5		2	3.3	2	1.3	6	2.9
8.3	9.8	4.8	8.5		2	3.3	12.1	1.3	6	2.9
8.325	6.6	4.8	8.5		2	3.3	12.1	1.3	6	2.9
8.35	5	4.8	8.5		2	3.3	8.7	2.5	6	2.9
8.375	5	4.8	9.7		2	3.3	6.8	2.4	6	2.9
8.4	5	4.8	11.4		3.5	3.3	6.8	1.3	6	2.9
8.425	5	4.8	11.4		14.6	3.3	6.8	1.3	2.9	3
8.45	5	4.8	12		14.6	3.3	6.8	1.3	1.9	3.1
8.475	5	5	12.6		18.2	3.3	6.8	1.3	1.9	3.1
8.5	5	5.2	12.6		3.2	3.3	10.9	1.3	1.9	3.1
8.525	8.9	5.2	12.6		1.7	5.2	20.6	1.3	1.9	3.1
8.55	12.5	5.2	15.9		1.7	12.2	16.3	1.3	1.9	3.1
8.575	7.4	5.2	42.4		1.7	12.2	16.3	1.3	1.9	3.1
8.6	7.4	5.2	8.6		1.7	12.2	2.8	1.3	1.9	3.1
8.625	7.4	5.2	4.3		1.7	5	1.6	1.3	1.9	3.1
8.65	7.4	5.2	4.3		1.7	3.1	1.6	1.3	1.9	3.1
8.675	7.4	6.4	4.3		1.7	3.1	1.6	1.3	1.9	3.1
8.7	11.6	8.5	4.3		1.7	3.1	1.6	1.3	1.9	3.1
8.725	4.8	8.5	4.3		1.7	3.1	1.6	1.3	1.9	3.1
8.75	2.7	8.5	4.3		1.7	3.1	1.6	1.3	1.9	4.6
8.775	2.7	8.5	4.3		1.7	3.1	1.6	1.3	1.9	8.5
8.8	2.7	7.6	4.3		1.7	3.1	1.6	1.3	1.9	8.5
8.825	2.7	6.8	7.1		1.7	3.1	1.6	1.3	1.9	8.5
8.85	2.7	6.8	19.6		1.7	3.1	1.6	1.3	1.9	4.9
8.875	2.7	6.8	6.1		1.7	3.1	1.6	1.3	1.9	3.4
8.9	2.7	6.8	3.6		1.7	3.1	1.6	1.3	1.9	3.4
8.925	2.7	6.8	3.6		1.7	2.5	1.6	1.3	1.9	3.4
8.95	2.7	4.2	3.6		1.7	2.1	1.6	1.3	2.2	3.4
8.975	2.7	3	3.6		1.7	2.1	1.6	1.3	2.8	3.4
9	2.7	3	3.6		1.7	2.1	1.6	1.3	2.8	3.4
9.025	2.7	3	3.6		1.7	2.1	1.6	1.3	2.8	3.4
9.05	2.7	3	3.6		1.7	2.1	1.6	1.3	2.8	3.4
9.075	2.7	3	3.6		1.9	2.1	1.6	1.3	2.8	3.4
9.1	4	3	3.6		2.1	2.1	1.6	1.3	2.8	3.4
9.125	7.7	3	3.6		2.1	2.1	1.6	1.3	2.8	3.4
9.15	7.7	3	3.1		2.1	2.1	1.6	1.3	2.8	5.6
9.175	7.7	3	2.6		2.1	2.1	1.6	2.4	2.8	15.7
9.2	7.7	3	2.6		2.1	2.1	1.6	26.7	2.8	15.7
9.225	3	3	2.6		2.1	2.1	2.7	8.1	2.8	4.3
9.25	1.8	3	2.6		2.1	2.1	9.5	4.8	2.8	2.5
9.275	1.8	5.5	2.6		2.1	2.1	9.5	4.8	2.8	2.5
9.3	1.8	1.7	2.6		2.1	2.1	9.5	4.8	2.7	2.5
9.325	1.8	0.9	2.6		2.1	2.1	9.5	4.8	2.6	2.5
9.35	1.8	0.9	2.6		2.1	2.1	1.8	4.8	2.6	2.5
9.375	1.8	0.9	2.6		2.1	2.1	1	4.8	2.6	2.5
9.4	1.8	0.9	2.6		2.1	2.3	1	4.8	2.6	2.5
9.425	1.8	0.9	2.6		2.1	2.6	1	7.2	2.6	2.5
9.45	1.8	0.9	2.6		2.1	2.6	1	14.8	2.6	2.5
9.475	1.8	0.9	2.6		2.1	2.6	1	14.8	2.6	2.5
9.5	1.8	0.9	2.6		2.1	2.6	1	3	2.6	2.5
9.525	1.8	0.9	5		2.1	2.6	1	1.7	2.6	2.5
9.55	1.8	0.9	18.2		2.1	2.6	1	1.7	2.6	2.5
9.575	1.8	0.9	7.1		3.9	2.6	1	1.7	2.6	2.5
9.6	1.8	0.9	7.1		2.4	2.6	1	1.7	2.6	2.5
9.625	1.8	0.9	7.1		1.3	2.6	1	1.7	2.6	4.5
9.65	1.8	0.9	7.1		1.3	2.6	1	1.7	2.6	1.8
9.675	1.8	0.9	7.1		1.3	2.6	1	1.7	2.6	0.9
9.7	1.8	0.9	8.3		1.3	2.6	1	1.7	1.8	0.9
9.725	1.8	0.9	9.9		1.3	2.6	1	1.7	1.3	0.9
9.75	1.8	0.9	9.9		1.3	2.6	1	1.7	1.3	0.9
9.775	2.9	0.9	9.9		1.3	2.6	1	1.7	1.3	0.9
9.8	6.8	0.9	12.1		1.3	1.8	1	1.7	1.3	0.9
9.825	6.8	0.9	15.7		1.3	1.4	1	1.7	1.3	0.9
9.85	6.8	0.9	17.8		1.3	1.4	1	1.7	1.3	0.9
9.875	6.8	0.9	20.4		1.3	1.4	1	1.7	1.3	0.9
9.9	6.8	0.9	11.8		1.3	1.4	1	1.7	1.3	0.9
9.925	5.9	0.9	8.3		1.3	1.4	1	1.7	1.3	0.9
9.95	5.2	0.9	8.3		1.3	1.4	1	1.7	1.3	0.9
9.975	5.2	0.9	8.3		1.3	1.4	1	1.7	1.3	0.9
10	5.2	0.9	8.3		1.3	1.4	1	1.7	1.3	0.9
