# Supplementary material for: Robust olfactory responses in the absence of odorant binding proteins
Source: eLife. 2019 Oct 25;8:e51040. doi: 10.7554/eLife.51040 (PMC6814364; doi:10.7554/eLife.51040)
Supplement: Figure 3—figure supplement 1—source data 1. [file elife-51040-fig3-figsupp1-data1.xlsx]

## Sheet: A
Time (s)	Control						Obp19a-; Obp28a-; Obp83a-,b-
0	17.7	8.7	116.3	4	40.7		17.3	9.6	6	7.2	3.3
0.025	17.7	8.7	63.7	4	7.1		17.3	9.6	6	7.2	3.3
0.05	29.3	8.7	32.5	4	4.2		14.2	9.6	6	7.2	3.3
0.075	36.4	8.7	19.7	4	4.2		12.1	9.6	6	7.2	3.3
0.1	11.9	15.5	14.5	4	4.2		12.1	15.2	6	7.2	3.3
0.125	4.5	41.7	14.5	4	4.2		25.4	42.2	6	16.9	3.3
0.15	4.5	35.8	19.5	4	4.2		35.3	13.5	8.8	35.5	3.3
0.175	4.5	32.8	29.6	4	4.2		28.7	7.8	16.6	21.1	3.3
0.2	4.5	44.8	4.6	4	4.2		26	7.8	16.6	15	3.3
0.225	4.5	56.8	2.5	7.4	4.2		28.2	7.8	13.7	5.8	3.3
0.25	4.5	22.5	2.5	40	4.2		24.9	7.8	11.7	3.6	3.3
0.275	4.5	16.7	2.5	15.9	7.7		18.9	9.4	11.7	3.6	3.3
0.3	4.5	23.8	2.5	10.2	21.9		16.3	11.8	10.8	3.6	5.2
0.325	4.7	11.2	2.5	10.2	14.3		16.3	11.8	10.1	3.6	12.9
0.35	4.9	6.5	2.5	10.2	14.3		32.3	18.1	10.1	3.6	12.9
0.375	4.9	6.5	2.5	7.5	11.2		67.6	35.2	10.1	3.6	14.3
0.4	4.9	6.5	2.5	5.9	9.2		22.2	38	9.6	3.6	16.2
0.425	4.9	6.5	2.5	5.9	9.2		9.7	24.3	9.2	3.6	11.7
0.45	4.9	6.5	2.5	5.9	9.2		9.7	16.3	9.2	3.6	9.1
0.475	4.9	10.9	2.5	5.9	13.4		9.7	16.3	9.2	3.6	9.1
0.5	4.9	33.7	2.5	5.9	24.3		9.7	6.6	8.6	3.6	9.1
0.525	8.3	31.9	2.5	5.9	6.4		13.5	4.1	8.1	5.8	9.1
0.55	30.7	11.5	2.5	9.9	3.7		10.4	4.1	8.1	15.5	14
0.575	22.2	7.1	4.3	21.3	3.7		10.4	4.1	8.1	6.8	34.4
0.6	16.2	7.1	14.2	16.6	3.7		10.4	4.1	8.1	4.3	17.8
0.625	16.2	7.1	14.2	16.6	3.7		4.6	4.1	6.3	4.3	11.4
0.65	13.2	7.1	19.8	5.5	3.7		2.9	4.1	5.1	4.3	11.4
0.675	11.2	7.1	43.1	3.3	3.7		2.9	4.1	5.1	4.3	11.4
0.7	11.2	6	53.8	3.3	3.7		2.9	4.1	5.1	4.3	17.6
0.725	15.9	5.1	36.9	3.3	3.7		2.9	7.3	5.1	4.3	24.9
0.75	27.8	5.1	17.9	3.3	3.7		2.9	34.5	5.1	4.3	18.4
0.775	26	5.1	32.5	3.3	5.2		2.9	27.2	5.1	4.3	7.8
0.8	24.5	5.1	10.4	3.3	8.4		2.9	29.1	5.1	7.6	5
0.825	14.2	5.1	5.4	3.3	8.4		2.9	14.6	13.5	30.5	5
0.85	10	5.1	5.4	3.3	8.4		2.9	8.9	20	21.6	5
0.875	10	9.3	5.4	3.3	8.4		2.9	8.9	12.2	11.8	5
0.9	10	63.3	5.4	3.3	10.5		2.9	8.9	12.2	11.8	5
0.925	12.3	44.2	5.4	3.3	14.1		2.9	8.9	18.1	11.8	5
0.95	16	32.4	5.4	5	14.1		2.9	12.3	34.2	17.5	5
0.975	15.5	23.3	8	10.7	15.7		5.5	19.9	17.9	20.2	7
1	15.1	17.1	15.9	10.7	17.8		28.8	21.7	12.1	14.5	12
1.025	15.1	45.7	15.9	10.7	29.4		20.3	23.8	12.1	14.5	12
1.05	69	227.3	79.4	43.9	158.7		43.5	44.2	40.7	45.5	21.3
1.075	222.2	256.4	250	232.6	227.3		238.1	181.8	250	204.1	175.4
1.1	238.1	243.9	232.6	232.6	227.3		238.1	217.4	270.3	178.6	250
1.125	222.2	196.1	204.1	204.1	200		227.3	217.4	250	178.6	232.6
1.15	208.3	204.1	192.3	192.3	166.7		208.3	208.3	91.7	156.3	217.4
1.175	185.2	188.7	185.2	181.8	172.4		200	172.4	73	133.3	232.6
1.2	181.8	204.1	169.5	163.9	151.5		185.2	156.3	89.3	156.3	204.1
1.225	172.4	175.4	156.3	149.3	138.9		172.4	172.4	137	133.3	175.4
1.25	158.7	163.9	156.3	142.9	137		138.9	153.8	101	61	217.4
1.275	142.9	140.8	142.9	126.6	109.9		172.4	166.7	112.4	87.7	166.7
1.3	137	147.1	140.8	144.9	102		163.9	175.4	126.6	125	163.9
1.325	126.6	126.6	125	102	92.6		138.9	172.4	114.9	98	117.6
1.35	125	113.6	128.2	64.5	82		138.9	138.9	123.5	119	119
1.375	89.3	112.4	99	52.4	58.8		144.9	140.8	43.5	108.7	175.4
1.4	83.3	97.1	69.4	78.7	82.6		147.1	138.9	52.6	89.3	156.3
1.425	116.3	93.5	52.1	48.3	59.9		131.6	128.2	131.6	142.9	156.3
1.45	57.8	57.8	48.5	85.5	70.9		117.6	119	158.7	125	149.3
1.475	45.5	51.8	97.1	62.5	55.6		112.4	122	153.8	142.9	128.2
1.5	48.3	51	49	52.4	50.8		93.5	80	138.9	135.1	126.6
1.525	60.6	37.9	43.7	42	67.6		87	74.6	131.6	111.1	125
1.55	8.2	19.2	7.5	25.9	26.5		63.7	76.9	109.9	97.1	119
1.575	4.4	10.8	4	23.5	16.5		37.7	45.2	60.6	52.4	100
1.6	4.4	7.5	4	21.6	6.7		23.6	20.8	20.2	10.4	84
1.625	4.4	7.5	4	10.2	4.2		20.9	33.4	13.4	6.1	46.5
1.65	4.4	7.5	4	6.7	4.2		25.1	24.3	13.4	6.1	47.8
1.675	4.4	7.5	4	6.7	4.2		27.7	27.7	16.8	6.1	61
1.7	4.4	7.5	4	6.7	4.2		24.9	16.8	22.3	6.1	38.2
1.725	4.4	9.4	4	6.7	4.2		19.7	20.3	34.4	6.1	57.1
1.75	4.4	12.5	4	6.7	4.2		16.3	25.4	35.7	8.6	59.2
1.775	5.7	12.5	4	7.6	4.2		25.1	23.5	19	14.7	45
1.8	7.9	10.5	5.2	8.7	4.2		56.5	21.8	15.9	14.7	31.6
1.825	7.9	9.1	7.4	8.7	6.9		28.7	29.9	15.9	22.3	24.9
1.85	7.9	9.1	7.4	8.7	18.1		18.9	31.6	21.1	22.7	45.2
1.875	7.9	9.1	7.4	16.4	18.1		33.6	28.7	9.9	15.1	32.5
1.9	9.7	11.6	7.4	11.3	25.8		37.7	25.1	5.9	15.1	22.1
1.925	12.5	16.2	10.7	5.9	12		29.9	19.2	5.9	15.9	21
1.95	12.5	16.2	19.2	5.9	6.9		22.6	19.2	5.9	16.8	20.1
1.975	17.5	24.6	29.6	5.9	6.9		35.2	27.4	5.9	14.6	35.8
2	34.4	28.7	29.2	5.9	6.9		30.7	25.1	5.9	12.9	25.4
2.025	66.2	19.9	18.8	5.9	6.9		19	25.7	5.9	12.9	19.9
2.05	151.5	61	54.6	5.9	13.2		49	41.5	15.9	33.7	45.7
2.075	120.5	128.2	142.9	15.1	137		114.9	90.9	156.3	163.9	85.5
2.1	120.5	129.9	122	116.3	140.8		116.3	80	166.7	147.1	62.5
2.125	113.6	111.1	123.5	92.6	119		92.6	109.9	120.5	149.3	64.5
2.15	112.4	103.1	151.5	92.6	100		88.5	108.7	117.6	151.5	107.5
2.175	102	105.3	112.4	117.6	95.2		100	104.2	156.3	128.2	92.6
2.2	101	100	107.5	79.4	112.4		113.6	100	133.3	161.3	109.9
2.225	85.5	71.4	92.6	88.5	103.1		104.2	88.5	161.3	161.3	87.7
2.25	111.1	79.4	87	70.9	75.2		90.9	94.3	128.2	156.3	114.9
2.275	58.5	56.2	56.5	57.8	74.6		74.6	84	149.3	153.8	98
2.3	66.7	47.4	98	73	75.8		78.1	82	163.9	111.1	98
2.325	42.4	48.3	52.4	79.4	68.5		86.2	69	166.7	106.4	89.3
2.35	41.8	71.4	43.3	54.6	27.9		73	62.1	117.6	100	73.5
2.375	50.3	46.5	43.5	27.8	37.7		46.1	57.5	76.3	87	100
2.4	41.5	35.5	37.5	47.8	43.1		53.2	86.2	73	81.3	91.7
2.425	37.6	40.3	48.1	79.4	50.3		73.5	47.6	87.7	91.7	84
2.45	35.2	29.6	64.5	61	40.2		43.7	33.8	93.5	87	82
2.475	51	26.5	61.3	48.3	38.6		44.6	56.5	66.2	73.5	69
2.5	42.4	32.9	31.9	48.3	21.4		56.5	68.5	78.1	47.4	58.8
2.525	4.2	66.2	4.3	43.5	14.9		37	36.2	70.9	53.8	63.3
2.55	2.2	4.4	2.3	27.6	14.9		22.3	57.5	4.5	3.9	50.8
2.575	2.2	2.3	2.3	4.5	3.6		7.3	55.2	2.3	2	24.6
2.6	2.2	2.3	2.3	2.4	2		4.3	7.9	2.3	2	18.9
2.625	2.2	2.3	2.3	2.4	2		4.3	4.2	2.3	2	18.8
2.65	2.2	2.3	2.3	2.4	2		4.3	4.2	2.3	2	18.6
2.675	2.2	2.3	2.3	2.4	2		4.3	4.2	2.3	2	12
2.7	2.2	2.3	2.3	2.4	2		4.3	4.2	2.3	2	8.9
2.725	2.2	2.3	2.3	2.4	2		4.3	4.2	2.3	2	8.9
2.75	2.2	2.3	2.3	2.4	2		4.3	4.2	2.3	2	8.9
2.775	2.2	2.3	2.3	2.4	2		4.3	4.2	2.3	2	8.9
2.8	2.2	2.3	2.3	2.4	2		6.6	4.2	2.3	2	10.1
2.825	2.2	2.3	2.3	2.4	2		13.9	7.2	2.3	2	11.8
2.85	2.2	2.3	2.3	2.4	2		13.9	25.7	2.3	2	11.8
2.875	2.2	2.3	2.3	2.4	2		8.6	33.7	2.3	2	16.6
2.9	2.2	2.3	2.3	2.4	2		6.2	33.1	2.3	2	24.9
2.925	2.2	2.3	2.3	2.4	2		6.2	22.1	2.3	2	22.2
2.95	2.2	2.3	3.9	2.4	2		6.2	19.8	2.3	2	28.2
2.975	4.1	4.1	11.1	4.5	2		6.2	12.7	3.9	2	47.4
3	27.5	23.5	11.1	30.9	2		6.2	9.4	12.1	2	19.5
3.025	32.8	28.9	11.1	20.5	2		6.2	9.4	12.1	2	11.6
3.05	79.4	68	28.8	15.3	3.9		10.8	9.4	30.5	3.9	11.6
3.075	117.6	138.9	129.9	25.4	68.5		53.2	9.4	107.5	93.5	20.9
3.1	129.9	122	181.8	103.1	113.6		87	29.6	149.3	117.6	67.6
3.125	138.9	138.9	114.9	103.1	61		105.3	111.1	126.6	128.2	69.9
3.15	103.1	106.4	129.9	135.1	52.9		116.3	90.9	120.5	106.4	75.8
3.175	109.9	84.7	104.2	92.6	90.1		129.9	91.7	137	125	97.1
3.2	82	84.7	88.5	87.7	107.5		111.1	114.9	129.9	107.5	81.3
3.225	89.3	70.9	75.2	73.5	71.9		97.1	86.2	99	112.4	90.1
3.25	95.2	59.2	52.4	79.4	71.4		97.1	83.3	142.9	105.3	69.4
3.275	54.9	65.4	60.2	96.2	65.8		78.7	75.2	113.6	101	69
3.3	49.5	58.1	61.3	78.7	49.8		76.9	75.2	93.5	86.2	64.5
3.325	47.2	45.5	32.5	56.2	49.8		71.9	83.3	86.2	101	60.2
3.35	36.6	59.2	36.4	57.8	49.5		61.3	92.6	79.4	71.9	50.5
3.375	47.4	39.1	37.7	42	27.9		54.3	102	78.7	81.3	49
3.4	56.5	37.7	52.9	41.3	22.7		49.5	58.8	60.2	48.8	55.9
3.425	54.1	36.9	34.1	32.2	29.1		55.9	69.9	70.9	59.5	68
3.45	26.5	33.2	26	41.3	51.3		56.2	76.3	68.5	79.4	52.6
3.475	19.8	27.9	21.1	64.9	50.8		49	39.1	79.4	80.6	51.8
3.5	27.1	35.3	48.3	56.8	44.2		42	40	86.2	74.6	47.8
3.525	5.4	49.3	59.2	44.1	3.5		42.4	46.9	73.5	79.4	56.5
3.55	1.9	11	4.4	5.9	1.8		4.9	8.2	45.5	3.6	59.2
3.575	1.9	4.1	2.3	2.1	1.8		2.6	3	3.8	1.9	6.7
3.6	1.9	4.1	2.3	2.1	1.8		2.6	3	2	1.9	3.4
3.625	1.9	4.1	2.3	2.1	1.8		2.6	3	2	1.9	3.4
3.65	1.9	4.1	2.3	2.1	1.8		2.6	3	2	1.9	3.4
3.675	1.9	4.1	2.3	2.1	1.8		2.6	3	2	1.9	3.4
3.7	1.9	4.1	2.3	2.1	1.8		2.6	3	2	1.9	3.4
3.725	1.9	4.1	2.3	2.1	1.8		2.6	3	2	1.9	3.4
3.75	1.9	4.1	2.3	2.1	1.8		2.6	3	2	1.9	3.4
3.775	1.9	4.1	2.3	2.1	1.8		2.6	3	2	1.9	3.4
3.8	1.9	5.6	2.3	2.1	1.8		2.6	3	2	1.9	3.4
3.825	1.9	8.8	2.3	2.1	1.8		2.6	3	2	1.9	3.4
3.85	1.9	8.8	2.3	2.1	1.8		2.6	3	2	1.9	4.8
3.875	1.9	8.8	2.3	2.1	1.8		2.6	3	2	1.9	7.9
3.9	1.9	7.2	2.3	2.1	1.8		2.6	4.7	2	1.9	7.9
3.925	1.9	6.2	2.3	2.1	1.8		2.6	11.1	2	1.9	7.9
3.95	1.9	6.2	2.3	2.1	1.8		4.7	11.1	2	1.9	7.9
3.975	1.9	6.2	4.5	2.1	1.8		15.4	11.8	2	1.9	13.9
4	1.9	6.2	54.1	2.1	1.8		11.3	12.6	2	1.9	37.6
4.025	1.9	6.2	36.5	3.8	1.8		11.3	12.6	2	1.9	17
4.05	5.6	6.2	55.9	16.4	1.8		11.3	19	2	1.9	12.3
4.075	140.8	22.2	99	16.4	1.8		27.3	38.5	5.8	3.7	12.3
4.1	133.3	153.8	126.6	33.9	5		57.5	49.8	142.9	142.9	12.3
4.125	100	122	149.3	101	90.1		68	81.3	128.2	117.6	28.6
4.15	117.6	92.6	169.5	80	104.2		70.9	79.4	123.5	151.5	82.6
4.175	96.2	100	147.1	103.1	75.8		67.6	70.9	133.3	151.5	81.3
4.2	74.6	78.7	98	108.7	101		107.5	116.3	140.8	125	91.7
4.225	84	108.7	63.7	97.1	88.5		82	104.2	129.9	93.5	102
4.25	62.1	82.6	58.8	77.5	75.8		87	98	135.1	94.3	79.4
4.275	76.3	62.5	55.2	65.8	105.3		82	78.7	131.6	113.6	122
4.3	84.7	56.5	87	73	119		65.8	97.1	80	106.4	94.3
4.325	33.8	54.9	56.5	46.1	97.1		60.2	75.2	69.9	88.5	111.1
4.35	25.4	62.1	37.5	46.7	51.8		62.1	108.7	91.7	90.1	86.2
4.375	36.2	46.5	25.8	41.7	51.8		46.9	49.5	64.5	71.4	98
4.4	31	32.6	25.6	38.6	54.9		33.3	38.2	54.9	84	76.3
4.425	32.5	65.8	49.8	32.3	54.9		59.9	46.9	58.8	80	48.1
4.45	22.4	46.5	31.1	50.3	43.3		56.8	71.4	57.5	88.5	74.1
4.475	32.8	20.7	20.7	63.7	56.8		41.5	78.7	75.2	65.8	71.9
4.5	34.1	25.6	29.9	53.2	39.2		34.2	44.4	55.6	61.7	68.5
4.525	34	49.3	37.6	34.2	31		47.2	57.5	71.9	82	67.6
4.55	4.5	4	4.5	34.7	4.5		55.9	27.7	5.6	6.7	56.5
4.575	2.3	2	2.4	3.6	2.4		4.3	21.2	1.9	2.3	12.7
4.6	2.3	2	2.4	1.9	2.4		2.2	5.9	1.9	2.3	5.3
4.625	2.3	2	2.4	1.9	2.4		2.2	3.4	1.9	2.3	5.3
4.65	2.3	2	2.4	1.9	2.4		2.2	3.4	1.9	2.3	5.3
4.675	2.3	2	2.4	1.9	2.4		2.2	3.4	1.9	2.3	5.3
4.7	2.3	2	2.4	1.9	2.4		2.2	3.4	1.9	2.3	5.3
4.725	2.3	2	2.4	1.9	2.4		2.2	3.4	1.9	2.3	5.3
4.75	2.3	2	2.4	1.9	2.4		2.2	3.4	1.9	2.3	5.3
4.775	2.3	2	2.4	1.9	2.4		2.2	3.4	1.9	2.3	4.3
4.8	2.3	2	2.4	1.9	2.4		2.2	3.4	1.9	2.3	3.6
4.825	2.3	2	2.4	1.9	2.4		2.2	3.4	1.9	2.3	3.6
4.85	2.3	2	2.4	1.9	2.4		2.2	3.4	1.9	2.3	3.6
4.875	2.3	2	2.4	1.9	2.4		2.2	6.1	1.9	2.3	3.6
4.9	2.3	2	2.4	1.9	2.4		2.2	31.9	1.9	2.3	3.6
4.925	2.3	2	2.4	1.9	2.4		2.2	20	1.9	2.3	3.6
4.95	2.3	2	3.9	1.9	2.4		2.2	14.6	1.9	2.3	3.6
4.975	3.9	2	9.7	1.9	3.7		2.2	9.8	1.9	3.7	3.6
5	12.4	2	9.7	1.9	8.4		3.9	7.4	1.9	9.3	3.6
5.025	12.4	3.8	9.7	1.9	8.4		15.1	7.4	1.9	9.3	3.6
5.05	23.3	31	9.7	1.9	8.4		15.1	7.4	1.9	9.3	6.1
5.075	113.6	67.1	30.4	1.9	8.4		21.1	7.4	5.5	16.3	18.7
5.1	122	169.5	85.5	7.2	21.6		63.3	7.4	84	72.5	26.7
5.125	90.1	158.7	104.2	108.7	78.1		94.3	13	135.1	90.1	74.6
5.15	87.7	83.3	112.4	104.2	128.2		69.4	84.7	99	138.9	60.6
5.175	101	107.5	114.9	95.2	117.6		69	112.4	111.1	133.3	47.8
5.2	92.6	131.6	89.3	138.9	101		76.9	76.9	117.6	116.3	55.9
5.225	54.9	100	104.2	69.4	62.9		103.1	74.6	93.5	97.1	83.3
5.25	59.2	79.4	76.9	71.9	109.9		66.7	129.9	120.5	82.6	82.6
5.275	65.8	70.4	49.5	90.9	74.1		100	151.5	105.3	98	89.3
5.3	87.7	62.9	70.9	71.4	64.9		71.9	66.7	93.5	123.5	84
5.325	94.3	23.9	54.1	79.4	72.5		88.5	78.1	76.3	94.3	69.9
5.35	49.8	26.7	33.3	74.1	42		54.3	75.2	62.9	107.5	74.6
5.375	28.1	41.8	47.4	34.2	41.2		73	41.2	56.5	75.2	49.3
5.4	31.3	66.7	32.6	54.1	24.8		44.1	46.1	90.1	52.4	69.9
5.425	44.6	65.8	18.6	56.5	24.9		46.7	93.5	69.4	50	48.5
5.45	40.7	51.5	28.6	50.5	25.1		79.4	75.2	62.5	72.5	44.2
5.475	49.3	47.6	26.7	46.1	33.4		53.2	78.1	38.5	46.1	64.5
5.5	65.8	40	33.7	41.5	21.9		42.4	39.2	29.1	46.7	64.9
5.525	36	38.5	25.5	57.8	27.9		48.8	55.2	50.5	67.1	61.7
5.55	22.4	4.7	7.8	58.5	36.1		28.7	59.9	6.7	5.2	65.8
5.575	3.7	2.5	2.1	4.5	3.6		4.5	4.1	2.4	1.8	59.5
5.6	2	2.5	2.1	2.4	1.9		2.4	2.1	2.4	1.8	4
5.625	2	2.5	2.1	2.4	1.9		2.4	2.1	2.4	1.8	2
5.65	2	2.5	2.1	2.4	1.9		2.4	2.1	2.4	1.8	2
5.675	2	2.5	2.1	2.4	1.9		2.4	2.1	2.4	1.8	2
5.7	2	2.5	2.1	2.4	1.9		2.4	2.1	2.4	1.8	2
5.725	2	2.5	2.1	2.4	1.9		2.4	2.1	2.4	1.8	2
5.75	2	2.5	2.1	2.4	1.9		2.4	2.1	2.4	1.8	2
5.775	2	2.5	2.1	2.4	1.9		2.4	2.1	2.4	1.8	2
5.8	2	2.5	2.1	2.4	1.9		2.4	2.1	2.4	1.8	2
5.825	2	2.5	2.1	2.4	1.9		2.4	2.1	2.4	1.8	2
5.85	2	2.5	2.1	2.4	1.9		2.4	2.1	2.4	1.8	2
5.875	2	2.5	2.1	2.4	1.9		2.4	2.1	2.4	1.8	2
5.9	2	2.5	2.1	2.4	1.9		2.4	2.1	2.4	1.8	2
5.925	2	2.5	2.1	2.4	1.9		2.4	2.1	2.4	1.8	2
5.95	2	4	2.1	2.4	1.9		2.4	2.1	2.4	1.8	2
5.975	2	10.6	2.1	3.7	1.9		3.7	2.1	3.7	1.8	2
6	2	10.6	2.1	8.9	1.9		7.6	2.1	8.3	1.8	2
6.025	2	10.6	3.9	8.9	1.9		7.6	3.7	8.3	1.8	2
6.05	3.9	16.7	20.5	8.9	1.9		7.6	12.2	8.3	1.8	2
6.075	117.6	54.9	51.3	8.9	1.9		7.6	12.2	8.3	1.8	3.8
6.1	142.9	119	119	15.5	3.7		7.6	12.2	22.4	5.3	28.7
6.125	119	107.5	89.3	61	90.1		18.7	26.7	105.3	113.6	33.4
6.15	90.1	113.6	73	86.2	82		107.5	95.2	108.7	108.7	41.3
6.175	91.7	111.1	112.4	99	86.2		112.4	76.9	100	106.4	61.7
6.2	114.9	81.3	89.3	102	87.7		68	80.6	123.5	83.3	85.5
6.225	73.5	64.5	59.5	73	59.2		66.7	98	123.5	103.1	89.3
6.25	59.9	85.5	54.9	58.1	59.5		93.5	105.3	113.6	78.7	105.3
6.275	51.3	107.5	51.8	87	78.7		85.5	65.8	99	119	98
6.3	80.6	37.7	39.5	81.3	43.9		56.8	82	82.6	83.3	86.2
6.325	50	40.3	48.1	77.5	43.1		58.8	68.5	99	74.6	79.4
6.35	63.3	58.8	40.2	46.1	59.2		55.6	56.2	77.5	80.6	59.2
6.375	69.9	32.4	40	24.4	29.8		65.4	45	48.1	84.7	85.5
6.4	63.3	34	49	30	41.2		51	38.9	57.1	73	84
6.425	36.6	49	51.8	63.3	28.2		46.3	64.9	46.5	84.7	56.8
6.45	41.3	45.7	42.9	54.6	20.7		47.2	69.4	30.9	55.6	41.8
6.475	69.4	20.9	72.5	54.3	22.3		39.4	54.3	28.5	73	68
6.5	40.8	41.7	27	70.4	24.1		35.7	38.3	39.1	50.5	72.5
6.525	60.6	4.2	20	3.3	4		38.6	59.9	87	45.9	69
6.55	4.4	2.2	28	1.7	2.2		41.3	45.9	58.5	8.8	45.7
6.575	2.3	2.2	4.5	1.7	2.2		27.8	6.9	4.5	2.4	37.3
6.6	2.3	2.2	2.4	1.7	2.2		20.7	2.4	2.4	2.4	7.3
6.625	2.3	2.2	2.4	1.7	2.2		3.7	2.4	2.4	2.4	2.6
6.65	2.3	2.2	2.4	1.7	2.2		2.1	2.4	2.4	2.4	2.6
6.675	2.3	2.2	2.4	1.7	2.2		2.1	2.4	2.4	2.4	2.6
6.7	2.3	2.2	2.4	1.7	2.2		2.1	2.4	2.4	2.4	2.6
6.725	2.3	2.2	2.4	1.7	2.2		2.1	2.4	2.4	2.4	2.6
6.75	2.3	2.2	2.4	1.7	2.2		2.1	2.4	2.4	2.4	2.6
6.775	2.3	2.2	2.4	1.7	2.2		2.1	2.4	2.4	2.4	2.6
6.8	2.3	2.2	2.4	1.7	2.2		2.1	2.4	2.4	2.4	2.6
6.825	2.3	2.2	2.4	1.7	2.2		2.1	2.4	2.4	2.4	2.6
6.85	2.3	2.2	2.4	1.7	2.2		2.1	2.4	2.4	2.4	2.6
6.875	2.3	2.2	2.4	1.7	2.2		2.1	2.4	2.4	2.4	2.6
6.9	2.3	2.2	2.4	1.7	2.2		2.1	2.4	2.4	2.4	2.6
6.925	2.3	2.2	2.4	1.7	2.2		2.1	2.4	2.4	2.4	2.6
6.95	2.3	2.2	2.4	1.7	2.2		2.1	2.4	2.4	2.4	2.6
6.975	3.8	4.1	3.9	1.7	3.6		2.1	3.7	3.7	3.5	3.6
7	11.6	22.7	10.9	1.7	9.4		2.1	8.1	7.9	7	5.9
7.025	11.6	16.4	10.9	1.7	9.4		2.1	8.1	7.9	7	5.9
7.05	11.6	16.4	10.9	1.7	9.4		2.1	8.1	7.9	7	5.9
7.075	29	47.6	19.2	1.7	15.6		2.1	8.1	7.9	7	5.9
7.1	144.9	144.9	101	1.7	73.5		4.1	13.8	15.5	7	5.9
7.125	89.3	101	104.2	4.8	80.6		100	45.2	140.8	18.7	5.9
7.15	80.6	87	68.5	68	80		122	69	126.6	107.5	10.3
7.175	90.9	117.6	84.7	90.1	67.1		111.1	63.3	82.6	123.5	42.6
7.2	85.5	125	91.7	93.5	82		98	66.2	133.3	112.4	65.8
7.225	106.4	70.4	69.9	83.3	80		97.1	71.9	129.9	117.6	49.3
7.25	91.7	73	70.9	79.4	56.8		64.9	92.6	106.4	109.9	55.6
7.275	66.2	33.4	49.3	53.2	53.8		65.8	111.1	83.3	76.9	56.2
7.3	41.5	23.8	49	66.2	57.8		53.8	58.8	119	85.5	71.9
7.325	59.5	39.8	52.4	57.8	46.3		52.1	57.1	84.7	84.7	82.6
7.35	76.3	45	41.3	52.9	42.6		52.4	50.8	69.9	108.7	44.8
7.375	38.2	47.8	73	59.9	54.3		42.4	37.2	64.1	73	46.7
7.4	46.5	30	55.9	77.5	46.3		57.5	69.4	65.8	103.1	80
7.425	51	40.2	35.3	61.7	31.8		41.7	56.2	47.6	69.9	40.2
7.45	45.7	33.1	37.9	68.5	16.3		68.5	47.4	35.7	41	54.1
7.475	25.8	36.2	56.2	41.7	16.3		46.5	102	52.1	41.7	94.3
7.5	20.8	39.2	39.2	36.6	32.6		55.6	43.7	42.4	46.9	69.4
7.525	39.7	76.9	38	36.2	46.9		37.9	24.1	41.3	40.5	50
7.55	5	4.4	4.3	46.3	28.9		4.4	6.3	4.4	3.5	54.9
7.575	2.6	2.3	2.3	42	23.4		2.3	2.3	2.3	1.9	4.7
7.6	2.6	2.3	2.3	3.8	3.6		2.3	2.3	2.3	1.9	2.4
7.625	2.6	2.3	2.3	2.1	2		2.3	2.3	2.3	1.9	2.4
7.65	2.6	2.3	2.3	2.1	2		2.3	2.3	2.3	1.9	2.4
7.675	2.6	2.3	2.3	2.1	2		2.3	2.3	2.3	1.9	2.4
7.7	2.6	2.3	2.3	2.1	2		2.3	2.3	2.3	1.9	2.4
7.725	2.6	2.3	2.3	2.1	2		2.3	2.3	2.3	1.9	2.4
7.75	2.6	2.3	2.3	2.1	2		2.3	2.3	2.3	1.9	2.4
7.775	2.6	2.3	2.3	2.1	2		2.3	2.3	2.3	1.9	2.4
7.8	2.6	2.3	2.3	2.1	2		2.3	2.3	2.3	1.9	2.4
7.825	2.6	2.3	2.3	2.1	2		2.3	2.3	2.3	1.9	2.4
7.85	2.6	2.3	2.3	2.1	2		2.3	2.3	2.3	1.9	2.4
7.875	2.6	2.3	2.3	2.1	2		2.3	2.3	2.3	1.9	2.4
7.9	2.6	2.3	2.3	2.1	2		2.3	2.3	2.3	1.9	2.4
7.925	3.8	2.3	2.3	2.1	2		2.3	2.3	2.3	1.9	2.4
7.95	6.9	2.3	2.3	2.1	2		2.3	2.3	2.3	1.9	2.4
7.975	6.9	3.7	3.7	2.1	2		3.4	3.4	3.7	1.9	2.4
8	6.9	10.9	9.8	2.1	2		6.4	6.9	9	1.9	3.5
8.025	6.9	10.9	9.8	2.1	2		6.4	6.9	9	1.9	6.7
8.05	6.9	10.9	9.8	2.1	2		6.4	6.9	9	1.9	6.7
8.075	18.9	19	17.5	2.1	2		6.4	6.9	9	1.9	6.7
8.1	108.7	117.6	117.6	5.6	3.8		6.4	6.9	22.6	3.6	6.7
8.125	102	131.6	80	62.1	51.8		11.5	13.1	103.1	65.8	10.3
8.15	104.2	67.6	97.1	111.1	84		82.6	74.1	131.6	122	22.1
8.175	117.6	98	108.7	123.5	100		93.5	71.4	78.1	131.6	31
8.2	78.7	84.7	85.5	119	84.7		69.9	64.9	81.3	109.9	89.3
8.225	78.7	72.5	74.1	88.5	88.5		109.9	92.6	94.3	101	90.1
8.25	57.8	70.9	92.6	77.5	52.6		125	84	111.1	105.3	64.9
8.275	41.7	67.1	86.2	65.8	58.8		137	117.6	85.5	79.4	51
8.3	27	53.5	79.4	55.9	70.4		76.3	69.9	71.4	69.4	66.7
8.325	46.9	117.6	63.7	66.7	66.7		48.5	49.8	84	62.1	92.6
8.35	91.7	42.9	59.2	65.8	43.9		47.6	52.6	103.1	95.2	40.8
8.375	60.2	42.7	52.1	71.9	38.9		66.2	51.3	94.3	70.4	46.3
8.4	51.3	55.2	28.9	33.9	52.6		59.5	64.5	84.7	61.7	97.1
8.425	33.3	33.9	63.3	26.5	46.9		62.5	67.6	62.1	44.4	85.5
8.45	33	24.7	76.3	27.3	66.2		32.6	36.1	64.9	70.4	46.5
8.475	37	15.9	34.1	36.8	28.2		26.3	61.3	41.2	40	49.3
8.5	31	15.9	26.7	49.5	18.3		47.2	93.5	46.7	34	64.9
8.525	40	33.4	33.1	56.5	37.5		30.8	76.9	75.2	61.3	49.3
8.55	4.4	4.4	4.4	27.2	48.1		3.2	34	5.3	75.8	73.5
8.575	2.3	2.3	2.3	20	28.6		1.7	7.4	1.8	4.7	76.3
8.6	2.3	2.3	2.3	4.5	4.7		1.7	4.2	1.8	2.4	33.6
8.625	2.3	2.3	2.3	2.6	2.6		1.7	4.2	1.8	2.4	11.4
8.65	2.3	2.3	2.3	2.6	2.6		1.7	4.2	1.8	2.4	7.2
8.675	2.3	2.3	2.3	2.6	2.6		1.7	4.2	1.8	2.4	7.2
8.7	2.3	2.3	2.3	2.6	2.6		1.7	4.2	1.8	2.4	7.2
8.725	2.3	2.3	2.3	2.6	2.6		1.7	4.2	1.8	2.4	7.2
8.75	2.3	2.3	2.3	2.6	2.6		1.7	4.2	1.8	2.4	7.2
8.775	2.3	2.3	2.3	2.6	2.6		1.7	4.2	1.8	2.4	3.8
8.8	2.3	2.3	2.3	2.6	2.6		1.7	3.6	1.8	2.4	2.6
8.825	2.3	2.3	2.3	2.6	2.6		1.7	3.1	1.8	2.4	2.6
8.85	2.3	2.3	2.3	2.6	2.6		1.7	3.1	1.8	2.4	2.6
8.875	2.3	2.3	2.3	2.6	2.6		1.7	3.1	1.8	2.4	2.6
8.9	2.3	2.3	2.3	2.6	2.6		1.7	3.1	1.8	2.4	2.6
8.925	2.3	2.3	2.3	2.6	2.6		1.7	3.1	1.8	2.4	2.6
8.95	2.3	2.3	2.3	2.6	2.6		1.7	3.1	1.8	2.4	2.6
8.975	4	3.7	3.8	3.8	4.2		1.7	3.1	1.8	3.6	2.6
9	13.5	10.4	10.5	7.4	11.1		1.7	3.1	1.8	7	2.6
9.025	13.5	10.4	10.5	7.4	11.1		1.7	3.1	1.8	7	2.6
9.05	20.8	10.4	10.5	7.4	11.1		1.7	3.1	1.8	7	2.6
9.075	54.3	19	17.3	7.4	15.3		1.7	3.1	1.8	7	2.6
9.1	105.3	125	68.5	7.4	24.5		1.7	3.1	3.6	7	2.6
9.125	80	109.9	117.6	19.3	39.7		3.3	5.9	123.5	18.9	2.6
9.15	108.7	70.4	196.1	91.7	45.9		54.6	47.8	138.9	105.3	4.9
9.175	105.3	99	137	59.5	61		99	68.5	123.5	112.4	58.8
9.2	81.3	86.2	107.5	62.1	84.7		96.2	74.1	119	128.2	67.6
9.225	83.3	70.9	61.3	75.2	67.6		70.9	108.7	90.1	94.3	49
9.25	50.8	50.5	64.5	76.9	78.7		75.2	82.6	107.5	107.5	48.3
9.275	64.5	42.6	80	75.2	79.4		70.4	74.1	106.4	102	74.1
9.3	81.3	50.8	38.3	72.5	108.7		88.5	78.1	100	83.3	96.2
9.325	36.4	61.3	55.9	47.4	78.1		65.4	79.4	87	86.2	97.1
9.35	53.5	80	27	36.6	46.9		56.8	50.3	59.2	70.4	98
9.375	42.6	60.2	18.6	30.3	40.8		57.1	42.7	86.2	111.1	59.9
9.4	36.8	53.2	38.9	37.3	57.5		50	64.5	101	90.9	45.2
9.425	21.7	36.4	45.5	95.2	47.6		64.9	58.5	68.5	71.9	60.6
9.45	32.2	47.2	40.3	63.3	37.6		36	56.2	54.9	43.3	58.8
9.475	50.8	33.8	53.5	58.8	23.9		42	40.7	49	64.9	40.2
9.5	67.1	35.1	48.5	57.5	35.8		42.2	50.8	54.1	40.7	51.3
9.525	36.6	19.4	63.7	34	44.6		50.5	50.8	52.9	39.7	47.2
9.55	10.8	19.8	4.2	4.2	3.2		43.3	53.8	6.4	20.8	49.3
9.575	3.1	20.1	2.2	2.3	1.7		4.5	7	2.3	4.4	59.9
9.6	3.1	4.5	2.2	2.3	1.7		2.4	2.5	2.3	2.5	7.4
9.625	3.1	2.5	2.2	2.3	1.7		2.4	2.5	2.3	2.5	3.8
9.65	3.1	2.5	2.2	2.3	1.7		2.4	2.5	2.3	2.5	3.8
9.675	3.1	2.5	2.2	2.3	1.7		2.4	2.5	2.3	2.5	3.8
9.7	3.1	2.5	2.2	2.3	1.7		2.4	2.5	2.3	2.5	3.8
9.725	3.1	2.5	2.2	2.3	1.7		2.4	2.5	2.3	2.5	3.8
9.75	3.1	2.5	2.2	2.3	1.7		2.4	2.5	2.3	2.5	3.8
9.775	3.1	2.5	2.2	2.3	1.7		2.4	2.5	2.3	2.5	3.8
9.8	3.1	2.5	2.2	2.3	1.7		2.4	2.5	2.3	2.5	3.8
9.825	3.1	2.5	2.2	2.3	1.7		2.4	2.5	2.3	2.5	3.8
9.85	3.1	2.5	2.2	2.3	1.7		2.4	2.5	2.3	2.5	3.6
9.875	3.1	2.5	2.2	2.3	1.7		2.4	2.5	2.3	2.5	3.4
9.9	4.7	2.5	2.2	2.3	1.7		2.4	2.5	2.3	2.5	3.4
9.925	10.3	2.5	2.2	2.3	1.7		2.4	2.5	2.3	2.5	3.4
9.95	10.3	2.5	2.2	2.3	1.7		2.4	2.5	2.3	2.5	3.4
9.975	11	4.1	2.2	2.3	1.7		3.7	2.5	3.5	3.8	3.4
10	11.8	10.3	3.7	3.5	1.7		8.3	3.7	7.5	7.7	3.4

## Sheet: B
Time (s)	Control						Obp19a-; Obp28a-; Obp83a-,b-
0	39.1	0.9	1.7	6.9	2.7		11.3	4.7	2.1	3.9	2.7
0.025	12	0.9	1.7	3.6	2.7		6.5	4.7	2.1	3.9	2.7
0.05	7.1	0.9	1.7	3.6	2.7		6.5	4.7	2.1	3.9	2.7
0.075	7.1	0.9	1.7	3.6	2.7		6.5	4.7	2.1	3.9	2.7
0.1	7.1	0.9	1.7	3.6	2.7		6.5	4.7	2.1	3.9	2.7
0.125	7.1	0.9	1.7	3.6	2.7		6.5	4.7	2.1	3.9	2.7
0.15	10.4	0.9	1.7	3.6	2.7		6.5	4.7	2.1	3.9	2.7
0.175	20	0.9	1.7	3.6	2.7		2.6	4.7	2.1	3.9	2.7
0.2	7.6	0.9	1.7	3.6	2.7		1.6	7.7	2.1	3.9	2.7
0.225	4.7	0.9	1.7	3.6	2.7		1.6	21.7	2.1	3.9	2.7
0.25	4.7	0.9	1.7	3.6	2.7		1.6	5	2.1	6.4	2.7
0.275	4.7	0.9	1.7	6.4	2.7		1.6	2.8	2.1	16.7	2.7
0.3	4.7	0.9	1.7	26.9	2.7		1.6	2.8	2.1	10.3	2.7
0.325	4.7	0.9	1.7	5.2	2.7		1.6	2.8	2.1	7.5	2.7
0.35	4.7	0.9	1.7	2.9	4.6		1.6	2.8	2.1	7.5	2.4
0.375	4.7	0.9	1.7	2.9	14.3		1.6	2.8	2.1	7.5	2.2
0.4	4.7	0.9	1.7	2.9	14.3		1.6	2.8	2.1	7.5	2.2
0.425	6.7	0.9	1.7	2.9	13.3		1.6	2.8	2.1	6.8	2.2
0.45	11.7	0.9	1.7	2.9	12.4		1.6	2.8	2.1	6.3	2.2
0.475	11.7	0.9	1.7	2.9	12.4		1.6	2.8	1.9	6.3	2.2
0.5	12.6	0.9	1.7	2.9	19.4		1.6	2.8	1.7	6.3	2.2
0.525	13.7	0.9	1.7	2.9	9.3		1.6	2.8	1.7	6.3	2.2
0.55	13.7	0.9	1.7	2.9	5.2		1.6	2.8	1.7	6.3	2.2
0.575	11.4	0.9	2.6	2.9	5.2		1.6	2.8	1.7	6.3	2.2
0.6	9.7	0.9	6	2.9	5.2		1.6	4.3	1.7	8.4	2.2
0.625	9.7	0.9	6	2.9	5.2		1.6	9.2	1.7	12.8	2.2
0.65	9.7	0.9	6	5.3	5.2		1.6	9.2	1.7	12.8	2.2
0.675	8.1	0.9	6	33.9	5.2		1.6	9.2	1.7	4.3	2.2
0.7	7	0.9	6	6.4	5.2		1.6	6.1	1.7	2.6	2.2
0.725	7	0.9	6	3.5	3.8		1.6	4.5	1.7	2.6	2.2
0.75	7	0.9	4.3	3.5	3		1.6	4.5	1.7	2.6	2.2
0.775	7	0.9	3.3	3.5	3		2.4	4.5	1.7	2.6	2.2
0.8	7	0.9	3.3	3.5	3		4.5	4.5	1.7	2.6	2.2
0.825	6.9	0.9	3.3	3.5	3		4.5	4.5	1.7	2.6	3.5
0.85	6.9	0.9	3.3	3.5	3		4.5	4.5	1.7	2.6	9.3
0.875	6.9	0.9	3.3	3.5	3		4.5	4.5	1.7	2.6	9.3
0.9	6.9	0.9	3.3	3.5	3		4.5	4.5	1.7	2.6	9.3
0.925	6.9	0.9	3.3	3.5	3		4.5	5.8	1.7	2.6	10.3
0.95	6.9	0.9	3.3	3.5	3		4.5	8.1	1.7	2.6	11.6
0.975	11.1	0.9	3.3	5.4	3		4.5	8.1	1.7	2.6	11.6
1	20.6	0.9	3.3	11.9	3		7.5	8.1	1.7	2.6	14.9
1.025	16.3	0.9	3.3	11.9	3		21.2	8.1	1.7	2.6	20.7
1.05	16.3	2.8	9.4	21.8	5.8		44.2	14.5	3.4	2.6	33.7
1.075	70.4	178.6	188.7	144.9	149.3		158.7	126.6	84.7	12	105.3
1.1	208.3	169.5	185.2	188.7	161.3		188.7	188.7	161.3	156.3	153.8
1.125	196.1	163.9	208.3	204.1	161.3		192.3	204.1	175.4	181.8	175.4
1.15	122	169.5	158.7	188.7	178.6		178.6	185.2	185.2	178.6	172.4
1.175	97.1	131.6	142.9	149.3	178.6		172.4	185.2	172.4	169.5	161.3
1.2	125	128.2	161.3	129.9	158.7		161.3	169.5	153.8	151.5	144.9
1.225	142.9	117.6	138.9	156.3	149.3		163.9	126.6	144.9	114.9	151.5
1.25	64.1	117.6	128.2	151.5	104.2		158.7	116.3	142.9	113.6	135.1
1.275	65.8	123.5	103.1	131.6	106.4		138.9	138.9	129.9	102	128.2
1.3	119	107.5	71.4	119	93.5		112.4	135.1	114.9	102	103.1
1.325	86.2	94.3	68	103.1	78.7		142.9	119	106.4	123.5	106.4
1.35	94.3	87	85.5	82	70.9		135.1	111.1	106.4	100	108.7
1.375	84	80.6	51.5	46.7	67.1		98	79.4	105.3	86.2	89.3
1.4	58.5	62.1	47.2	33.7	40.3		96.2	68	60.2	87.7	61.7
1.425	44.1	47.2	47.2	33.2	43.3		81.3	63.7	58.5	98	54.3
1.45	45.5	57.8	36.2	35.2	21.6		80	42.7	54.9	50.5	57.8
1.475	38.2	39.7	47.4	41.3	13.8		64.5	41.3	31.8	34.5	45.5
1.5	50	43.9	34.6	34.8	13.8		47.2	38.9	34	50	31.7
1.525	49	50.3	18.9	30.5	18.2		47.4	34.6	38.5	59.5	19.4
1.55	38.6	44.2	18.9	39.5	24.1		53.5	32.7	28.1	46.1	26
1.575	37.6	27.2	23.8	23.6	21.9		44.8	31.3	36.1	36.6	45.7
1.6	35.6	18.8	37.6	21.1	20		41.5	35.7	27.5	36.4	34.4
1.625	34.7	22.9	26.8	19.9	18.5		43.3	33.7	21.4	31.4	25.1
1.65	33.3	28.6	35	18.9	23.8		26.5	44.6	25.6	22.3	25.5
1.675	30.3	27.9	32.9	20.7	49		35.2	25.6	32.2	22.2	24.7
1.7	29.7	26.7	25.9	23.1	39.5		44.6	20.1	23.6	22.2	23.6
1.725	28.8	33.3	27.5	21.3	25.7		33	27.5	18.7	26	20.8
1.75	27	34	29.6	19.8	26.4		37.5	36.6	24.3	29.8	18.5
1.775	25.5	26.5	27.9	21	27.3		36.9	31.7	23.1	21.6	32.3
1.8	29.7	29.2	30.5	22.3	37.7		31.1	23.8	17.4	17.5	28.8
1.825	23.5	26.8	41.3	27.8	24.2		37.9	19	27.7	17.5	24.4
1.85	17.6	22.9	36.9	17.3	15.4		48.1	24.9	31.9	25.6	31.1
1.875	21.1	27.5	32.5	19.3	15.4		27.2	21.3	20.8	32.8	41.3
1.9	26.3	37.5	32.8	21.7	27.7		25.9	18.8	26.8	21.5	59.5
1.925	28.7	29.4	21.6	16.9	29.5		32.3	16.8	59.2	18.8	44.2
1.95	26.5	22.9	15.9	13.8	23.6		45.7	16.8	21.5	22.5	14.9
1.975	22.7	24.8	20	13.8	15.8		42.7	18.9	11.8	28	10.9
2	26.8	33.1	26.8	21.1	11.9		24	21.7	11.8	19	10.9
2.025	33.9	26.7	26.8	35.3	11.9		17	24.8	19.1	14.4	10.9
2.05	32.9	19.4	25.8	17.5	21		32.7	28.1	27.9	17.8	12.9
2.075	30.9	25.1	24.8	12.4	35.7		38	19.3	12.4	23.3	15.9
2.1	28	37	33.9	12.4	22.5		18.4	14.8	12.4	22.3	18.7
2.125	22.3	48.5	36.6	12.4	25.2		18.4	14.8	14.7	21.5	22.7
2.15	19.7	34.1	34.1	11.5	29.9		24.2	17.2	18.2	22.7	15.8
2.175	23.1	23.2	20.8	10.7	37		40.8	20.3	18.2	24	12.2
2.2	28	27.3	13.7	10.7	27.8		28.9	17.1	17.7	28.7	12.2
2.225	28.2	34	13.7	20.2	20		20.5	14.8	17.2	13.6	21.7
2.25	30.6	24.4	22.3	18.8	21		23.8	14.8	26.5	8.4	39.8
2.275	37.5	18.7	54.3	9.9	22		15.5	20.2	16.2	8.4	24.8
2.3	24.6	20.4	29.1	9.9	9.9		15.5	25.2	9.4	8.4	9.8
2.325	17.2	22.3	23.6	9.9	6.4		24.9	20.7	9.4	8.4	6.1
2.35	16.1	29.3	27.5	13.5	6.4		27.9	21.2	9.4	13.6	6.1
2.375	15.1	25.4	21.4	21.1	6.4		23.9	21.7	21.9	29.3	6.1
2.4	15.1	18.1	17.5	22.5	6.4		20.9	29.3	17	18.5	6.1
2.425	23.3	18.7	22.5	15.6	6.4		42.6	18.2	11	14.8	6.1
2.45	44.8	19.2	27	11.6	10		26.2	11.4	11	14.8	8.5
2.475	38.3	29.3	23.5	11.6	23.2		14.7	11.4	11	9	14
2.5	28.3	19.6	21.5	11.6	14.7		18.5	15.4	11.6	6.5	14
2.525	23.1	11.6	19.7	10.3	10.7		24.7	23.5	12.3	6.5	17.7
2.55	24.8	11.6	28.6	9.2	10.7		30.3	14.1	12.3	6.5	24
2.575	19.3	18.2	16.5	9.2	10.7		24.8	10.1	12	6.5	23
2.6	15.2	44.4	9.8	9.2	12.3		18.1	10.1	11.7	6.5	31.3
2.625	15.2	35.5	9.8	11.8	14.3		26.7	10.1	11.7	9.6	21
2.65	22.6	19.7	9.8	16.4	14.3		41.8	17.4	20.2	18.6	13
2.675	22.5	15.1	16.2	8.6	16.9		30	49	28.3	14.9	13
2.7	15.1	15.1	46.9	5.9	20.8		26.1	20.3	17.6	12.4	20.5
2.725	24.5	16.1	41.8	5.9	19.3		28.6	14	29.4	12.4	21.2
2.75	40.2	17.3	16	5.9	18		19.7	14	15.6	12.4	13.6
2.775	30.2	26.7	10.2	5.9	23.8		14.3	21.8	8.5	15.6	13.6
2.8	31.5	11.9	10.2	5.9	43.1		14.3	26.3	8.5	21	10
2.825	21	6.6	10.2	5.9	23.3		29	17.8	8.5	13.7	8
2.85	15.7	6.6	14.4	9.7	14.7		23.1	17.9	10.7	10.1	8
2.875	15.8	6.6	27.4	27.9	8.1		15	18	14.3	10.1	8
2.9	15.9	6.6	30.8	24.3	5.6		15	16.5	14.3	13	8
2.925	15.9	6.6	16.4	21.5	5.6		17.8	15.2	21.4	18.1	13.4
2.95	24.4	8.1	11.2	6.9	5.6		21.7	15.2	32.9	18.1	21.1
2.975	25.5	10.3	11.2	4.1	5.6		27.1	24.5	26.8	10.8	14.1
3	16.8	10.3	12.5	4.1	5.6		22.8	25.8	20.4	7.7	14.1
3.025	16.5	10.3	14.1	4.1	5.6		16.7	16.2	16.5	7.7	16.3
3.05	16.2	8.5	14.1	4.1	5.6		24.3	13.4	9.2	7.7	19.3
3.075	23.8	7.2	17.4	4.1	9.1		27	11.4	6.4	7.7	10
3.1	41.2	7.2	22.8	4.1	26		19.3	11.4	6.4	9.6	6.7
3.125	14.5	7.2	31.3	4.1	27.2		27.8	11.4	6.4	12.7	6.7
3.15	9	7.2	19.7	4.1	32.7		21.9	16.1	6.4	12.7	6.7
3.175	9	11.2	12.3	7.1	41.5		14.1	22.7	6.4	18.1	6.7
3.2	9	25	12.3	25.4	16.9		14.1	19.6	8.7	20.4	6.7
3.225	9	14.2	19	32.3	10.6		15.6	26.7	13.9	9	9.4
3.25	15	9.9	70.9	20.3	10.6		17.4	51.3	13.9	9	15.5
3.275	31.3	9.9	60.6	13.2	7.1		25.1	57.8	15.9	9	15.3
3.3	12.7	9.9	30.4	13.2	5.3		25.1	11.6	18.6	9	15.2
3.325	8.7	14.5	19.8	12.2	5.3		17.4	6.5	22.4	7.5	15.2
3.35	8.7	26.9	15.9	11.4	5.3		10.1	6.5	28.2	6.4	24.7
3.375	8.7	34.1	15.9	11.4	5.3		7.1	6.5	9.3	6.4	31
3.4	8.7	28.7	15.6	7.1	5.3		7.1	6.5	5.6	6.4	20.2
3.425	11.4	19.2	15.3	5.2	5.3		7.1	6.5	5.6	6.4	10.1
3.45	16.6	14.4	22.7	5.2	5.3		7.1	15.8	5.6	6.4	6.7
3.475	13.2	11.6	23.6	5.2	8.8		7.1	16.1	5.6	9.9	6.7
3.5	10.9	9.7	16.1	5.2	39.2		8.5	10.1	5.6	21.7	6.7
3.525	10.9	9.7	16.1	5.2	30.6		10.5	10.1	5.6	18.6	6.7
3.55	10.9	9.7	8.5	5.2	18.7		10.5	10.1	9.8	16.2	6.7
3.575	18.9	9.7	5.8	5.2	21		10.5	10.5	27.1	13.6	6.2
3.6	16.8	9.9	5.8	7.2	24		15	11.1	20.7	11.7	5.7
3.625	16.8	10	5.8	11.8	27.2		23.7	11.1	21.8	11.7	5.7
3.65	13.1	10	5.8	11.8	29.4		21.4	11.1	22.9	11.7	5.7
3.675	10.7	10	5.8	11.8	43.1		29.2	15.7	42	13.3	5.7
3.7	10.7	13.8	5.8	12.5	26.3		42.2	19.5	23.6	15.5	5.7
3.725	20.4	10.6	9.6	13.3	15.2		45	15.3	14.7	15.5	5.7
3.75	32.6	10.6	25.8	13.3	7.7		62.1	15.3	14.7	15.4	8.5
3.775	17.7	10.6	24.4	19.1	5.2		39.1	15.8	20.4	15.4	16.6
3.8	14.3	17.4	16.6	19.6	5.2		46.5	16.4	26.6	23.4	7.5
3.825	12.1	15	12.6	13.8	5.2		39.1	30.8	22	32.6	4.9
3.85	12.1	8.9	12.6	13.8	5.2		27.7	67.1	22.5	15.3	4.9
3.875	17.9	8.9	14.6	14.6	5.2		32.1	34.2	21.1	15.3	4.9
3.9	16.2	8.9	17.5	15.4	5.2		22.4	10.7	19.5	24.8	4.9
3.925	10.5	8.9	22.2	16.6	5.2		12.6	6.5	22.5	21.3	4.9
3.95	10.5	12.6	30.5	18	8.5		12.6	6.5	26.5	17.9	4.9
3.975	10.5	12.5	34.1	15.1	24.4		12.6	6.5	32.7	15.4	4.9
4	14.7	8.7	17.9	13	9.5		25.4	6.5	10.4	15.4	8.1
4.025	24	8.7	11.7	13	5.9		29.2	6.5	5.9	30.4	23.6
4.05	26.6	8.7	11.7	6.6	5.9		22.3	8	5.9	9.4	25.3
4.075	9.4	8.7	13.4	4.4	5.9		13	10.6	5.9	5.5	11.3
4.1	5.6	11	15.7	4.4	5.9		9.1	10.6	5.9	5.5	7.2
4.125	5.6	14.7	15.7	4.4	5.9		9.1	10.6	5.9	5.5	7.2
4.15	5.6	14.7	17.2	4.4	5.9		9.1	11.7	5.9	5.5	7.2
4.175	5.6	22.4	19	4.4	8.9		15.4	13.1	14.2	5.5	7.2
4.2	5.6	30.7	14.6	4.4	18		22.1	13.1	18	5.5	7.2
4.225	5.6	10.9	11.8	4.4	16.2		14.2	25.3	13.5	9	8.4
4.25	10	7.2	11.8	4.4	14.7		14.2	32.5	13.5	23.6	10.2
4.275	25.4	7.2	15.2	4.4	14.7		23.9	11.1	22.7	11.9	10.2
4.3	17.3	7.2	21.6	6.5	8.2		47.4	6.7	7.6	4.9	10.2
4.325	25.1	7.2	21.5	12.5	5.6		33.9	6.7	4	4.9	9.7
4.35	25.1	7.2	21.4	12.5	5.6		15.2	6.7	4	4.9	9.2
4.375	17.2	12.6	7.5	14.3	5.6		9.8	6.7	4	4.9	9.2
4.4	17.2	28.2	4.5	16.7	5.6		9.8	6.7	4	4.9	9.2
4.425	8.8	19.3	4.5	23.1	5.6		9.8	8	4	4.9	11.5
4.45	5.9	9.3	4.5	28.8	5.6		12	10.1	4	4.9	15.6
4.475	5.9	6.2	4.5	23.4	9.5		15.3	10.1	4	6.2	15.6
4.5	5.9	6.2	4.5	27.7	8.1		15.3	10.1	4	8.4	16.4
4.525	5.9	6.2	4.5	31.3	8.1		19.4	12.5	4	8.4	17.3
4.55	5.9	6.2	4.5	23.8	8.1		19.7	16.6	7.2	8.4	17.7
4.575	9	6.2	4.5	20.2	8.1		15.7	19.1	38.2	8.4	18.1
4.6	19.2	10.4	7.6	26.3	9		15.7	22.6	27.7	19.6	23.5
4.625	19.2	33.9	13.6	30.8	10.1		18.8	22.1	30.9	27.9	33.6
4.65	25	33	9.5	26	10.1		24.7	21.6	29.5	20.1	35.6
4.675	22.2	14.3	9.5	25.4	10.1		25.8	12	25.6	10.2	32.6
4.7	23.6	9.1	9.5	24.8	16.4		35.7	8.3	20.9	6.9	23.8
4.725	25.1	9.1	9.5	14.3	22.8		24.3	8.3	17.6	6.9	18.7
4.75	23.1	9.1	13.9	10.1	15.6		23.3	8.3	18.1	6.9	20.4
4.775	11.8	9.2	27.9	10.1	15.6		22.3	13.6	18.6	6.9	22.6
4.8	11.8	9.4	15.6	10.1	14.5		26.4	14.2	10.2	6.9	6.8
4.825	14.7	9.4	10.5	8.7	13.5		25.2	8.8	7	8.6	4
4.85	19.5	9.4	10.5	7.6	13.5		20.7	8.8	7	11.6	4
4.875	14.6	10.7	10.5	7.6	19.4		13.7	8.8	7	11.6	4
4.9	11.7	12.5	14.6	7.6	8.5		10.2	8.8	7	11.6	4
4.925	11.7	12.5	23.9	7.6	8.5		10.2	13.4	7	12.4	4
4.95	11.7	12.4	28.6	13.3	8.5		10.2	19.9	8.5	13.3	4
4.975	12.6	12.3	31.4	13.5	8.5		16.5	15.6	10.8	13.3	4
5	13.7	12.3	22.9	7.7	6.4		43.7	15.6	10.8	19.4	4
5.025	13.7	12.3	19.3	7.7	5.1		15.4	10.2	17.3	36.4	4
5.05	10	8.4	19.3	7.7	5.1		10.3	7.6	10.7	41.2	11
5.075	7.8	6.4	13.7	7.7	5.1		10.3	7.6	6.1	24.3	53.8
5.1	7.8	6.4	10.6	9.4	5.1		10.3	7.6	6.1	16.1	34.1
5.125	7.8	6.4	10.6	12.1	5.1		15.5	7.6	6.1	12	11.6
5.15	7.8	6.4	23.8	12.1	5.1		30.9	7.5	6.1	12	7
5.175	6.9	6.4	34.1	11	5.1		27.5	7.5	6.1	7.4	7
5.2	6.2	7.4	9.8	10	5.3		31.3	7.5	6.1	5.3	7
5.225	6.2	8.8	5.7	10	5.6		39.8	7.5	11.2	5.3	7
5.25	6.2	8.8	5.7	10	5.6		17	7.5	18	5.3	9.9
5.275	6.2	8.8	5.7	10.4	5.6		11	7.5	7.4	5.3	16.6
5.3	6.2	8.8	5.7	10.7	5.6		11	15.8	7.4	5.3	16.6
5.325	9.4	12.7	5.7	10.7	5.6		11	21.5	7.4	5.3	10
5.35	19.2	30.7	5.7	10.7	5.6		14.6	22.4	7.4	5.3	7.1
5.375	26.4	14.7	13.3	14.2	8.7		21.7	23.3	7.4	7.9	7.1
5.4	29.2	8.7	35.1	20.8	19.3		13.2	16.1	4.7	15.3	7.1
5.425	22.4	8.7	24.8	10.4	27		9.5	12.3	3.4	18.9	7.1
5.45	25.9	8.7	19.2	7	47.8		9.5	12.3	3.4	24.8	7.6
5.475	15.5	8.7	22.3	7	13.1		9.5	19.1	3.4	9.8	8
5.5	15.5	11.3	31.4	7	7.5		16.3	14	3.4	6.1	8
5.525	16.3	16.2	15.8	7	7.5		38.5	14	3.4	6.1	8
5.55	17.2	13.2	10	7	7.5		21.1	25.1	3.4	6.1	8
5.575	17	11.1	10	8.3	7.5		20.1	28.1	3.4	6.1	9.3
5.6	16.9	11.1	10	10.2	8.3		19.2	16.4	3.4	6.1	11.2
5.625	16.9	11.1	16	10.2	9.4		28.3	11.5	3.4	9.5	11.2
5.65	8.5	7	36.5	13.7	9.4		22.2	11.5	3.4	21.3	11.2
5.675	5.7	5.1	31	20.6	9.4		14.3	17.8	5.2	30.6	13.9
5.7	5.7	5.1	28.8	27.3	16		10.5	21.4	10.4	38.5	18.6
5.725	5.7	5.1	19.6	41.2	33.2		10.5	14.7	10.4	18.1	18.6
5.75	5.7	5.1	9.7	40.3	14.6		10.5	14.7	10.4	13	18.5
5.775	5.7	5.1	9.7	43.7	14.6		11.9	8.5	10.5	13	25.3
5.8	5.7	5.1	9.7	16.6	16.2		13.8	5.9	10.5	16.9	6.9
5.825	6.3	5.1	9.7	10	18.2		13.8	5.9	10.5	24.2	3.8
5.85	7.1	7.4	8.7	10	27		22.8	5.9	10.5	25.1	3.8
5.875	7.1	13.6	7.8	10	50		21.1	5.9	23.4	31.9	3.8
5.9	7.1	13.6	7.8	15	25.7		9.1	5.9	16.7	34.7	3.8
5.925	7.1	9.3	7.8	30.5	17.6		9.1	5.9	16.7	30.1	3.8
5.95	12.5	7.1	7.8	16	13.6		9.1	13.2	24.9	23.4	3.8
5.975	20.5	7.1	12.5	10.8	11.1		9.1	17.5	14.9	19.2	3.8
6	12.8	7.1	25	10.8	11.1		20	20.1	8.8	3.9	3.8
6.025	12.8	7.1	20.7	2.7	11.1		41.5	23.6	8.8	2.2	3.8
6.05	12.7	11.8	1.9	1.5	16.2		2	42.2	8.8	2.2	3.8
6.075	12.7	3.3	1	1.5	2		1	1.9	0.9	2.2	1.1
6.1	12.7	1.7	1	1.5	1.1		1	1	0.5	2.2	0.6
6.125	12.7	1.7	1	1.5	1.1		1	1	0.5	2.2	0.6
6.15	1.8	1.7	1	1.5	1.1		1	1	0.5	2.2	0.6
6.175	1	1.7	1	1.5	1.1		1	1	0.5	2.2	0.6
6.2	1	1.7	1	1.5	1.1		1	1	0.5	2.2	0.6
6.225	1	1.7	1	1.5	1.1		1	1	0.5	2.2	0.6
6.25	1	1.7	1	1.5	1.1		1	1	0.5	2.2	0.6
6.275	1	1.7	1	1.5	1.1		1	1	0.5	2.2	0.6
6.3	1	1.7	1	1.5	1.1		1	1	0.5	2.2	0.6
6.325	1	1.7	1	1.5	1.1		1	1	0.5	2.2	0.6
6.35	1	1.7	1	1.5	1.1		1	1	0.5	2.2	0.6
6.375	1	1.7	1	1.5	1.1		1	1	0.5	2.2	0.6
6.4	1	1.7	1	1.5	1.1		1	1	0.5	2.2	0.6
6.425	1	1.7	1	1.5	1.1		1	1	0.5	2.2	0.6
6.45	1	1.7	1	1.5	1.1		1	1	0.5	1.4	0.6
6.475	1	1.7	1	1.5	1.1		1	1	0.5	1.1	0.6
6.5	1	1.7	1	1.5	1.1		1	1	0.5	1.1	0.6
6.525	1	1.7	1	1.5	1.1		1	1	0.5	1.1	0.6
6.55	1	1.7	1	1.5	1.1		1	1	0.5	1.1	0.6
6.575	1	1.7	1	1.5	1.1		1	1	0.5	1.1	0.6
6.6	1	1.7	1	1.5	1.1		1	1	0.5	1.1	0.6
6.625	1	1.7	1	1.5	1.1		1	1	0.5	1.1	0.6
6.65	1	1.5	1	1.5	1.1		1	1	0.5	1.1	0.6
6.675	1	1.3	1	1.5	1.1		1	1	0.5	1.1	0.6
6.7	1	1.3	1	1.1	1.1		1	1	0.5	1.1	0.6
6.725	1	1.3	1	0.9	1.1		1	1	0.5	1.1	0.6
6.75	1	1.3	1	0.9	1.1		1	1	0.5	1.1	0.6
6.775	1	1.3	1	0.9	1.1		1	1	0.5	1.1	0.6
6.8	1	1.3	1	0.9	1.1		1	1	0.5	1.1	0.6
6.825	1	1.3	1	0.9	1.1		1	1	0.5	1.1	0.6
6.85	1	1.3	1	0.9	1.1		1	1	0.5	1.1	0.6
6.875	1	1.3	1	0.9	1.1		1	1	0.5	1.1	0.6
6.9	1	1.3	1	0.9	1.1		1	1	0.5	1.1	0.6
6.925	1	1.3	1	0.9	1.1		1	1	0.5	1.1	0.6
6.95	1	1.3	1	0.9	1.1		1	1	0.5	1.1	0.6
6.975	1	1.3	1	0.9	1.1		1	1	0.5	1.1	0.6
7	1	1.3	1	0.9	1.1		1	1	0.5	1.1	0.6
7.025	1	1.3	1	0.9	1.6		1	1	0.5	1.1	0.6
7.05	1	1.3	1.4	0.9	3.6		1.4	1	0.5	1.1	0.6
7.075	1	1.3	2.6	0.9	3.6		2.5	1	0.5	1.1	0.6
7.1	1	1.3	2.6	0.9	3.6		2.5	0.8	0.5	1.1	0.6
7.125	1	1.3	2.6	0.9	3.6		2.5	0.7	0.5	1.1	0.6
7.15	1	1.3	2.6	0.9	3.6		2.5	0.7	0.5	1.1	0.6
7.175	1.1	1.3	2.6	0.9	3.6		2.5	0.7	0.5	1.1	0.6
7.2	1.2	1.3	2.6	0.9	3.6		2.5	0.7	0.5	1.1	0.6
7.225	1.2	1.3	2.6	0.9	3.6		2.5	0.7	0.5	1.1	0.6
7.25	1.2	1.3	2.6	0.9	3.6		2.5	0.7	0.5	1.1	0.6
7.275	1.2	1.3	2.6	0.9	3.6		2.5	0.7	0.5	1.1	0.6
7.3	1.2	1.3	2.6	0.9	2.6		2.5	0.7	0.5	1.1	0.6
7.325	1.2	1.3	2.6	0.9	2		2.5	0.7	0.5	1.1	0.6
7.35	1.2	1.3	2.6	0.9	2		2.5	0.7	0.5	1.1	0.6
7.375	1.2	1.3	2.6	0.9	2		2.5	0.7	0.5	1.1	0.6
7.4	1.2	1.3	2.6	0.9	2		2.5	0.7	0.5	2.5	0.6
7.425	1.2	0.7	3.8	0.9	2		2.5	0.7	0.5	3.8	0.6
7.45	1.2	0.5	6.5	0.9	2		2.9	0.7	0.5	3.8	0.6
7.475	1.2	0.5	6.5	0.9	2		3.4	0.7	0.5	3.8	0.6
7.5	1.2	0.5	6.5	0.9	2		3.4	0.7	0.5	3.8	0.6
7.525	1.2	0.5	6.5	0.9	2		3.4	0.7	0.5	3.8	0.6
7.55	1.2	0.5	6.5	0.9	2		3.4	0.7	0.5	3.8	0.6
7.575	1.2	0.5	9.4	0.9	2		3.4	0.7	0.5	3.8	0.6
7.6	1.2	0.5	16.7	0.9	2		3.4	0.7	0.5	3.8	0.6
7.625	1.2	0.5	16.7	0.9	2		3.4	0.7	0.5	3.8	0.6
7.65	1.2	0.5	5.9	0.9	2		3.4	0.7	0.5	3.8	0.6
7.675	1.2	0.5	3.6	0.9	2		3.4	0.7	0.5	5.5	0.6
7.7	1.2	0.5	3.6	0.9	2		3.4	0.7	0.5	9.9	0.9
7.725	1.2	0.5	3.6	0.9	2		3.4	0.7	0.5	9.9	1.4
7.75	1.2	0.5	3.6	0.9	2		5.5	0.7	0.5	9.9	1.4
7.775	1.2	0.5	3.6	0.9	2		14.3	0.7	0.5	2.8	1.4
7.8	1.2	0.5	3.6	0.9	3.9		4.1	0.7	0.5	1.6	1.4
7.825	1.2	0.5	3.6	0.9	7.7		2.4	0.7	0.5	1.6	1.4
7.85	1.2	0.5	3.6	1	4.2		2.4	0.7	0.5	1.6	1.4
7.875	1.2	0.5	3.6	1	4.2		2.4	0.7	0.5	1.6	1.4
7.9	1.2	0.5	3.6	1	4.2		2.4	0.7	0.5	1.6	1.4
7.925	1.2	0.5	4.3	1	4.2		2.4	0.7	0.5	1.6	1.4
7.95	1.2	0.5	5.5	1	4.2		2.4	0.7	0.5	1.6	1.4
7.975	1.2	0.5	5.5	1	4.2		2.4	0.7	0.5	1.6	1.4
8	1.2	0.5	5.5	1	4.2		2.4	0.7	0.5	1.6	1.4
8.025	1.1	0.5	5.5	1	4.2		2.4	0.7	0.5	1.6	1.4
8.05	1.1	0.5	5.5	1	6.3		2.4	0.7	0.5	1.6	1.4
8.075	1.1	0.5	5.5	1	12.3		2.4	0.7	0.5	1.6	1.4
8.1	1.1	0.5	5.6	1	12.3		2.4	0.7	0.5	1.6	1.4
8.125	1.1	0.5	5.7	1	12.3		2.4	0.7	0.5	1.6	1.4
8.15	1.1	0.5	5.7	1	2.2		2.4	0.7	0.8	1.6	1.4
8.175	1.1	0.5	5.7	1	1.2		2.4	0.7	2.8	1.6	1.4
8.2	1.1	0.5	5.7	1	1.2		2.4	0.7	2.8	1.6	1.4
8.225	1.1	0.5	5.7	1	1.2		4.2	0.7	2.8	1.6	1.4
8.25	1.1	0.5	5.7	1	1.2		17	0.7	2.8	1.6	1.4
8.275	1.1	0.5	6.1	1	1.2		17	0.7	2.8	1.6	1.4
8.3	1.1	0.5	6.4	1	1.2		12.6	0.7	2.8	1.6	1.4
8.325	1.1	0.5	6.4	1	1.2		6	0.7	2.8	1.6	1.4
8.35	1.1	0.5	6.4	1	1.2		6	0.7	2.8	1.6	1.4
8.375	1.1	0.5	6.4	1	1.2		6	0.7	2.8	2.7	1.4
8.4	1.1	0.5	6.4	1	1.2		6	0.7	2.8	7.4	1.3
8.425	1.1	0.5	5.5	1	1.2		6	0.7	2.8	7.4	1.3
8.45	1.1	0.5	4.8	1	1.2		6	1.4	2.8	7.4	1.3
8.475	1.1	0.5	4.8	1	1.2		4.7	15.4	2.8	7.4	1.3
8.5	1.1	0.5	4.8	1	1.2		3.9	15.4	4.8	7.4	1.3
8.525	1.1	0.5	4.8	1	1.2		3.9	11.4	15.2	1.6	1.3
8.55	1.1	0.5	4.8	1	1.2		3.9	9	15.2	0.9	1.3
8.575	1.1	0.5	4.8	1	1.2		3.9	9	14.9	0.9	1.3
8.6	1.1	0.5	4.8	1	1.2		3.9	9	14.5	0.9	1.3
8.625	1.1	0.5	4.8	1	1.2		3.9	11.3	14.5	0.9	1.3
8.65	1.1	0.5	8.4	1	1.2		3.9	15.2	7.3	0.9	1.3
8.675	1.1	0.5	44.6	1	1.2		3.9	15.2	4.9	0.9	1.3
8.7	1.1	0.5	2.2	1	1.2		3.9	10.6	4.9	0.9	1.3
8.725	1.1	0.5	1.1	1	1.2		4.5	8.1	4.9	0.9	1.3
8.75	1.1	0.5	1.1	1	1.2		5.3	8.1	4.9	0.9	1.3
8.775	1.1	0.5	1.1	1	1.2		5.3	8.1	4.9	0.9	1.3
8.8	1.1	0.5	1.1	1	1.2		5.3	8.1	4.9	0.9	1.3
8.825	1.1	0.5	1.1	1	1.2		5.3	2.8	4.9	0.9	1.3
8.85	1.1	0.5	1.1	1.5	1.2		5.3	1.7	6.4	0.9	1.3
8.875	1.6	0.5	1.1	3.6	1.2		5.3	1.7	9.2	0.9	1.3
8.9	2.7	0.5	1.1	3.6	1.2		5.3	1.7	9.2	0.9	1.3
8.925	2.7	0.5	1.1	3.6	1.2		3	1.7	9.2	0.9	1.3
8.95	2.7	0.5	1.1	3.6	1.2		2.1	1.7	5.1	0.9	1.3
8.975	2.7	0.5	1.1	3.6	2.3		2.1	1.7	3.5	0.9	1.3
9	2.7	0.5	1.1	3.6	22.8		2.1	1.7	3.5	0.9	1.3
9.025	2.7	0.5	1.1	3.6	15.8		2.1	1.7	3.5	0.9	1.3
9.05	2.7	0.5	1.1	3.6	10		2.1	1.7	3.5	0.9	1.3
9.075	2.7	0.5	1.1	3.6	7.3		2.1	1.7	3.5	0.9	1.3
9.1	2.7	0.5	1.1	3.6	7.3		2.1	1.7	3.5	0.9	1.3
9.125	2.7	0.5	1.1	5.3	7.3		2.1	1.7	3.5	0.9	1.3
9.15	2.7	0.5	1.1	10.1	7.3		2.1	1.7	3.5	0.9	1.3
9.175	2.7	0.5	1.1	10.1	7.3		2.1	1.7	3.5	0.9	1.3
9.2	2.7	0.5	1.1	10.1	1.5		2.1	1.7	3.5	0.9	2.4
9.225	2.7	0.5	1.1	11.1	0.8		2.1	1.7	3.5	0.9	21.3
9.25	3.2	0.5	1.1	12.4	0.8		2.1	1.7	6.2	0.9	22.1
9.275	4	0.5	1.1	12.4	0.8		2.1	1.7	17.1	0.9	23
9.3	4	0.5	1.1	9.7	0.8		2.1	1.7	12.8	0.9	11.9
9.325	4	0.8	1.1	7.9	0.8		2.1	1.7	12.8	0.9	8
9.35	4	2.2	1.1	7.9	0.8		2.1	1.7	14.9	0.9	8
9.375	4	2.2	1.1	7.9	0.8		2.1	1.7	18	0.9	8
9.4	4	2.2	1.1	7.9	0.8		1.8	1.8	5.5	0.9	8
9.425	4	2.2	1.1	4.7	0.8		1.7	2	3.2	0.9	11.6
9.45	4	2.2	1.1	3.4	0.8		1.7	2	3.2	0.9	24.3
9.475	4	2.2	1.1	3.4	0.8		1.7	2	3.2	0.9	28.2
9.5	2.7	2.2	1.1	3.4	0.8		1.7	2	3.2	0.9	10.2
9.525	2	2.2	1.1	3.4	0.8		1.7	2	3.2	0.9	6.2
9.55	2	2.2	1.1	3.4	0.8		1.7	2	3.2	0.9	6.2
9.575	2	2.2	1.1	3.4	0.8		1.7	2	3.2	0.9	6.2
9.6	2	2.2	1.8	3.4	0.8		1.7	2	3.2	0.9	6.2
9.625	2	2.2	5.4	3.4	0.8		1.7	2	3.2	0.9	6.2
9.65	2	2.2	5.4	3.4	0.8		1.7	2	3.2	0.9	4.6
9.675	2	2.2	5.4	3.4	0.8		1.7	2	3.2	1	3.7
9.7	2	2.2	5.4	3.4	0.8		1.7	2	3.2	1.3	3.7
9.725	2	2.2	5.4	4.7	0.8		1.7	2	5	1.3	3.7
9.75	2	2.2	5.4	7.6	0.8		1.7	2	11.2	1.3	3.7
9.775	2	2.2	5.4	7.6	0.8		1.7	2	11.2	1.3	3.7
9.8	2	1.8	3.2	7.6	0.8		1.7	2	5.2	1.3	3.7
9.825	2	1.5	2.3	7.6	0.8		1.7	2	3.4	1.3	3.7
9.85	2	1.5	2.3	7.2	0.8		1.7	2	3.4	1.3	3.7
9.875	2	1.5	2.3	6.9	0.8		1.7	2	3.4	1.3	3.7
9.9	2	1.5	2.3	6.9	0.8		1.7	2	3.4	1.3	3.7
9.925	2	1.5	2.3	6.9	0.8		1.7	2.8	3.4	1.3	2.1
9.95	2	1.5	2.3	6.9	0.8		1.7	5.1	3.4	1.3	1.5
9.975	2	1.5	2.3	6.9	0.8		1.7	5.1	3.4	1.3	1.5
10	3.4	1.5	2.3	11.7	0.8		2.6	5.1	3.4	1.3	1.5
