# Supplementary material for: Robust olfactory responses in the absence of odorant binding proteins
Source: eLife. 2019 Oct 25;8:e51040. doi: 10.7554/eLife.51040 (PMC6814364; doi:10.7554/eLife.51040)
Supplement: Figure 4—source data 1. [file elife-51040-fig4-data1.xlsx]

## Sheet: Fig 4A
	Control						Obp19a-; Obp28a-
10-4	22	20	24	18	16	20	22	24	18	20	18	22
10-2	42	42	40	50	36	44	54	48	56	46	52	52
10-1	86	68	60	98	76	82	102	96	98	110	86	100
100	108	104	92	126	112	102	134	132	134	166	152	128

## Sheet: Fig 4C
	Control																																													Obp19a-; Obp28a-
-7	-1	0.0833333	-0.364865	-0.616667	-0.568182	0.787234	0.922078	-0.896104	-0.25	0.280528	0.46875	0.572816	0.608	1	0.944954	-0.111111	-0.988024	0.915663	-0.57823	-1																										-0.54023	1	-0.272727	-0.882353
-6.5	-1	0.920455	-0.888889	0.457627	-0.370213	-1	0.459459	0.145833	-0.757009	-0.658537	-0.216327	0.290323	0.59375	0.782772	0.43554	0.605505	-0.306667	0.659794	-0.659794	-0.967033	0.985915	0.0828026	-1	0.538462	0.565574	-0.494949	0.0625	0.578947	0.866667	-0.802326	0.534884															0.525	0.970297	-0.105058	0.265537
-6	0.4	0.882353	0.428571	0.384615	-0.0188679	-0.735849	0.973333	-0.478261	0.980769	-0.0222222	-0.977358	-0.92233	-0.212121	-0.881119	-0.188889	0.171521	0.354839	0.193878	-0.753846	0.560976	0.566038	-0.920266	-1	-0.516279	0.706485	-0.934853	0.108225	0.602374	0.315175	0.373494	0.421053	-0.117117	0.888889	1												-0.890909	-1	1	0.950617
-5.5	0.764045	-0.943925	0.885305	-0.829787	-0.450331	-1	1	0.95539	-0.446809	0.864407	1	0.718121	-0.5	1	0.984962	1	0.936842	0.46789	1	-0.402062	0.255319	0.980952	-0.204969	-0.106383																						-0.279352	-0.743191	0.738693	0.362637
-5	0.608939	-0.573964	-0.735849	0.945946	-0.654135	0.965517	-0.730994	0.0217391	1	1	1	0.96	0.884058	0.741497	0.976048	0.925926	0.972222	0.698113	0.973154	0.66474	0.66443	0.96875	0.941176	0.311828	0.417085	0.786982	0.889447	0.126984	0.53125																	0.894737	0.619048	0.836735	0
-4.5	0.352941	1	1	0.122449	-0.5	0.522388	0.978495	0.631902	0.944444	0.636364	-0.568	0.890411	0.794118	0.972222	1	1	1	0.968421	0.948718	0.890411	0.834783	0.915663	0.950739	0.264706	0.945701	0.911392	0.0136986																			0.833333	0.6	0.4375	0.916667
-4.2	0.934066	0.948052	0.953846	1	0.942308	0.649485	1	1	0.865979	0.419355	0.986577	0.692308	0.974359	1	1	1	1	0.986111	0.923913	0.746269	0.986395	1	1	0.688525	0.949367	1	0.19171	0.862745	0.891403	0.928315	0.58209	-0.781818	-0.241379	0.878788	0.884956	0.0411985	0.891566	0.946903	0.786408	0.896552	-0.924171	0.686275	0.464	0.870968		0.923077	0.2	0.815126	0.826087
-4	0.106145	1	0.578947	0.701031	-0.374046	0.989011	-0.403315	0.536082	-0.192053	0.718062	0.945055	-0.0931677	0.771429	-0.152318	0.718121	-0.0204816	0.607843	0.987097	0.364486	0.691176	-0.629139	-0.48	0.577889	0.878788	-0.36	0.466667	-0.638298	-0.679012	0.25	0.0352941	0.871795	-0.0471698	0.658637	0.860215	-0.278351	0.220779	-0.455621	-0.884211	-0.987805	-0.50838						-1	-0.966667	-1	-0.939394
-3.8	0.3	-1	0.636364	-0.836735	-0.163636	0.296703	-0.849057	0.0967742	-0.907692	-0.288462	-0.5625	-0.0952381	-0.555556	0.452381	-0.228916	-0.711538	-0.405797	0.235294	0.287671	0.828571	0.0909091	0.390244	0.102041	-0.258065	0.6																					-1	-0.0666667	-0.730337	-0.636364
-3.5	-0.611307	-0.757085	-0.947195	-0.463687	-0.738318	-0.655172	-0.910256	-0.904382	-0.609091	-0.987952	0.39267	-0.721739	-0.964286	-0.92233	-0.849372	-0.633508	-0.84456	-0.863481	-0.684211	-0.949275	-0.336364	-0.902439	-0.638225	-0.781991	-0.656566	-0.288288	-0.302752	-0.534884	-0.914894	-0.839416	-0.672269	-0.922481	-0.438298													-1	-1	1	-0.9
-3	-0.789474	-0.172414	-0.953887	-0.757576	-1	-0.972603	-0.84	-0.653631	-0.888268	-0.894737	-0.767857	-0.92	-0.869822	-0.2	-0.929293	-0.888889	-0.507692																													-1	-1	-1	-0.733333
[truncated: 36 more columns]
